# Supplementary material for: Chlorido(1-cyclo­pentyl­idene-4-ethyl­thio­semicarbazidato-κ2 N 1,S)diphenyl­tin(IV)
Source: Acta Crystallogr Sect E Struct Rep Online. 2009 Nov 21;65(Pt 12):m1653–4. doi: 10.1107/S1600536809047400 (PMC2971835; doi:10.1107/S1600536809047400)
Supplement: Supplementary file 1 [file e-65-m1653-sup1.cif]

##############################################################################
###                                                                        ###
###        Electronic paper (Acta Crystallographica Section E)             ###
###                                                                        ###
##############################################################################
#                                                                            #
# This CIF contains the data in a paper accepted for publication in Acta     #
# Crystallographica Section E. It conforms to the requirements of Notes      #
# for Authors for Section E, and has been peer reviewed under the auspices   #
# of the IUCr Commission on Journals.                                        #
#                                                                            #
# Full details of the Crystallographic Information File format               #
# are given in the paper "The Crystallographic Information File (CIF):       #
# a New Standard Archive File for Crystallography" by S. R. Hall, F. H.      #
# Allen and I. D. Brown [Acta Cryst. (1991), A47, 655-685].                  #
#                                                                            #
# The current version of the core CIF dictionary is obtainable from          #
# ftp://ftp.iucr.org/pub/cif_core.dic. The current version number is 2.4.    #
#                                                                            #
# Software is freely available for graphical display of the structure(s) in  #
# this CIF.  For information consult the CIF home page http://www.iucr.org/  #
# cif/home.html                                                              #
#                                                                            #
# This file may be used for bona fide research purposes within the           #
# scientific community so long as proper attribution is given to the journal # 
# article from which it was obtained.                                        #
#                                                                            #
##############################################################################
                                             
data_I
_audit_creation_method     SHELXL-97
_chemical_name_systematic
;
Chlorido(1-cyclopentylidene-4-ethylthiosemicarbazidato-
\k^2^<i>N</i>^1^,<i>S</i>)diphenyltin(IV)
;
_chemical_name_common     ?
_chemical_formula_moiety     'C20 H24 Cl N3 S Sn'
_chemical_formula_sum     'C20 H24 Cl N3 S Sn'
_chemical_formula_iupac     '[Sn (C6 H5)2 (C8 H14 N3 S) Cl]'
_chemical_formula_weight     492.62
_chemical_melting_point     ?
_symmetry_cell_setting     'Monoclinic'
_symmetry_space_group_name_H-M     'P 21/n        '
_symmetry_space_group_name_Hall     '-P 2yn'
loop_
    _symmetry_equiv_pos_as_xyz
    'x, y, z'
    '-x+1/2, y+1/2, -z+1/2'
    '-x, -y, -z'
    'x-1/2, -y-1/2, z-1/2'
_cell_length_a     8.9031(9)
_cell_length_b     22.951(3)
_cell_length_c     11.1381(11)
_cell_angle_alpha     90
_cell_angle_beta     111.094(4)
_cell_angle_gamma     90
_cell_volume     2123.4(4)
_cell_formula_units_Z     4
_cell_measurement_reflns_used     8037
_cell_measurement_theta_min     2.5
_cell_measurement_theta_max     34.8
_cell_measurement_temperature     90.0(5)
_exptl_crystal_description     fragment
_exptl_crystal_colour     colorless
_exptl_crystal_size_max     0.27
_exptl_crystal_size_mid     0.23
_exptl_crystal_size_min     0.17
_exptl_crystal_density_diffrn     1.541
_exptl_crystal_density_meas     ?
_exptl_crystal_density_method     'not measured'
_exptl_crystal_F_000     992
_exptl_absorpt_coefficient_mu     1.436
_exptl_absorpt_correction_type     'multi-scan'
_exptl_absorpt_process_details     '(SCALEPACK; Otwinowski & Minor, 1997)'
_exptl_absorpt_correction_T_min     0.698
_exptl_absorpt_correction_T_max     0.792
_exptl_special_details
;
;
_diffrn_ambient_temperature     90.0(5)
_diffrn_radiation_type     MoK\a
_diffrn_radiation_wavelength     0.71073
_diffrn_radiation_source     'fine-focus sealed tube'
_diffrn_radiation_monochromator     graphite
_diffrn_measurement_device
   'Nonius KappaCCD diffractometer with an Oxford Cryosystems Cryostream cooler'
_diffrn_measurement_method     ' \w and \f'
_diffrn_detector_area_resol_mean     ?
_diffrn_reflns_number     33496
_diffrn_reflns_av_R_equivalents     0.022
_diffrn_reflns_av_sigmaI/netI     0.0327
_diffrn_reflns_theta_min     3.0
_diffrn_reflns_theta_max     34.8
_diffrn_reflns_theta_full     25.0
_diffrn_measured_fraction_theta_max     0.948
_diffrn_measured_fraction_theta_full     0.998
_diffrn_reflns_limit_h_min     -13
_diffrn_reflns_limit_h_max     13
_diffrn_reflns_limit_k_min     -35
_diffrn_reflns_limit_k_max     35
_diffrn_reflns_limit_l_min     -17
_diffrn_reflns_limit_l_max     16
_diffrn_standards_number     ?
_diffrn_standards_interval_count     ?
_diffrn_standards_interval_time     ?
_diffrn_standards_decay_%     ?
_refine_special_details
;
Refinement of <i>F</i>^2^ against ALL reflections. The weighted <i>R</i>-factor
<i>wR</i> and goodness of fit <i>S</i> are based on <i>F</i>^2^, conventional
<i>R</i>-factors <i>R</i> are based on <i>F</i>, with <i>F</i> set to zero for
negative <i>F</i>^2^. The threshold expression of <i>F</i>^2^ >
\s(<i>F</i>^2^) is used only for calculating <i>R</i>-factors(gt) <i>etc</i>.
and is not relevant to the choice of reflections for refinement.
<i>R</i>-factors based on <i>F</i>^2^ are statistically about twice as large
as those based on <i>F</i>, and <i>R</i>- factors based on ALL data will be
even larger.
;
_reflns_number_total     8756
_reflns_number_gt     7543
_reflns_threshold_expression     I>2\s(I)
_refine_ls_structure_factor_coef     Fsqd
_refine_ls_matrix_type     full
_refine_ls_R_factor_all     0.035
_refine_ls_R_factor_gt     0.026
_refine_ls_wR_factor_gt     0.059
_refine_ls_wR_factor_ref     0.062
_refine_ls_goodness_of_fit_ref     1.037
_refine_ls_restrained_S_all     1.037
_refine_ls_number_reflns     8756
_refine_ls_number_parameters     240
_refine_ls_number_restraints     0
_refine_ls_hydrogen_treatment     mixed
_refine_ls_weighting_scheme     calc
_refine_ls_weighting_details
         'calc w=1/[\s^2^(Fo^2^)+(0.0232P)^2^+1.4419P] where P=(Fo^2^+2Fc^2^)/3'
_atom_sites_solution_hydrogens     geom
_atom_sites_solution_primary     direct
_atom_sites_solution_secondary     difmap
_refine_ls_shift/su_max     0.002
_refine_ls_shift/su_mean     0.000
_refine_diff_density_max     0.64
_refine_diff_density_min     -1.38
_refine_ls_extinction_method     'SHELXL97 (Sheldrick, 2008)'
_refine_ls_extinction_coef     0.00150(18)
_refine_ls_extinction_expression
                                  'Fc^*^=kFc[1+0.001xFc^2^\l^3^/sin(2\q)]^-1/4^'
loop_
    _atom_type_symbol
    _atom_type_description
    _atom_type_scat_dispersion_real
    _atom_type_scat_dispersion_imag
    _atom_type_scat_source
    'C' 'C' 0.0033 0.0016
                         'International Tables Vol C Tables 4.2.6.8 and 6.1.1.4'
    'H' 'H' 0.0000 0.0000
                         'International Tables Vol C Tables 4.2.6.8 and 6.1.1.4'
    'Cl' 'Cl' 0.1484 0.1585
                         'International Tables Vol C Tables 4.2.6.8 and 6.1.1.4'
    'N' 'N' 0.0061 0.0033
                         'International Tables Vol C Tables 4.2.6.8 and 6.1.1.4'
    'S' 'S' 0.1246 0.1234
                         'International Tables Vol C Tables 4.2.6.8 and 6.1.1.4'
    'Sn' 'Sn' -0.6537 1.4246
                         'International Tables Vol C Tables 4.2.6.8 and 6.1.1.4'
_computing_data_collection     'COLLECT (Nonius 2000)'
_computing_cell_refinement     'DENZO and SCALEPACK (Otwinowski & Minor, 1997)'
_computing_data_reduction     'DENZO and SCALEPACK (Otwinowski & Minor, 1997)'
_computing_structure_solution     'SIR (Altomare <i>et al.</i>,  1999)'
_computing_structure_refinement     'SHELXL97 (Sheldrick, 2008)'
_computing_molecular_graphics     'ORTEP-3 for Windows (Farrugia, 1997)'
_computing_publication_material     'SHELXL97 (Sheldrick, 2008)'
loop_
    _atom_site_type_symbol
    _atom_site_label
    _atom_site_fract_x
    _atom_site_fract_y
    _atom_site_fract_z
    _atom_site_U_iso_or_equiv
    _atom_site_adp_type
    _atom_site_calc_flag
    _atom_site_refinement_flags
    _atom_site_occupancy
    _atom_site_disorder_assembly
    _atom_site_disorder_group
    Sn Sn1 0.542305(11) 0.626341(4) 0.258844(9) 0.01109(3) Uani d . 1 . .
    Cl Cl1 0.25741(4) 0.662360(15) 0.18735(4) 0.01732(7) Uani d . 1 . .
    S S1 0.58505(5) 0.680095(16) 0.45705(4) 0.01588(7) Uani d . 1 . .
    N N1 0.80541(14) 0.60297(5) 0.38227(11) 0.0127(2) Uani d . 1 . .
    N N2 0.88356(16) 0.63137(5) 0.49842(12) 0.0148(2) Uani d . 1 . .
    N N3 0.86198(18) 0.69504(6) 0.64811(13) 0.0192(2) Uani d . 1 . .
    H H3N 0.817(3) 0.7237(10) 0.660(2) 0.023 Uiso d . 1 . .
    C C1 0.79332(18) 0.66634(6) 0.53568(14) 0.0147(2) Uani d . 1 . .
    C C3 1.0332(2) 0.68887(7) 0.72462(17) 0.0249(3) Uani d . 1 . .
    H H3A 1.0694 0.7230 0.7822 0.030 Uiso calc R 1 . .
    H H3B 1.0951 0.6882 0.6665 0.030 Uiso calc R 1 . .
    C C4 1.0678(3) 0.63345(8) 0.8051(2) 0.0403(6) Uani d . 1 . .
    H H4A 1.0173 0.6360 0.8699 0.060 Uiso calc R 1 . .
    H H4B 1.1844 0.6288 0.8480 0.060 Uiso calc R 1 . .
    H H4C 1.0241 0.5998 0.7491 0.060 Uiso calc R 1 . .
    C C11 0.89645(16) 0.56885(6) 0.34655(13) 0.0125(2) Uani d . 1 . .
    C C12 1.07472(17) 0.56124(7) 0.41598(14) 0.0154(2) Uani d . 1 . .
    H H12A 1.0983 0.5465 0.5045 0.018 Uiso calc R 1 . .
    H H12B 1.1324 0.5985 0.4204 0.018 Uiso calc R 1 . .
    C C13 1.12338(17) 0.51630(7) 0.33416(15) 0.0167(3) Uani d . 1 . .
    H H13A 1.1191 0.4762 0.3656 0.020 Uiso calc R 1 . .
    H H13B 1.2333 0.5241 0.3355 0.020 Uiso calc R 1 . .
    C C14 0.99740(17) 0.52473(7) 0.19811(14) 0.0161(3) Uani d . 1 . .
    H H14A 1.0232 0.5591 0.1553 0.019 Uiso calc R 1 . .
    H H14B 0.9901 0.4898 0.1441 0.019 Uiso calc R 1 . .
    C C15 0.84068(17) 0.53416(6) 0.22362(13) 0.0140(2) Uani d . 1 . .
    H H15A 0.7610 0.5562 0.1527 0.017 Uiso calc R 1 . .
    H H15B 0.7927 0.4966 0.2348 0.017 Uiso calc R 1 . .
    C C21 0.47816(16) 0.53643(6) 0.24833(13) 0.0128(2) Uani d . 1 . .
    C C22 0.36518(19) 0.51214(7) 0.13708(15) 0.0179(3) Uani d . 1 . .
    H H22 0.3148 0.5359 0.0636 0.021 Uiso calc R 1 . .
    C C23 0.3266(2) 0.45318(7) 0.13406(16) 0.0223(3) Uani d . 1 . .
    H H23 0.2500 0.4368 0.0584 0.027 Uiso calc R 1 . .
    C C24 0.3997(2) 0.41813(7) 0.24138(17) 0.0215(3) Uani d . 1 . .
    H H24 0.3732 0.3779 0.2388 0.026 Uiso calc R 1 . .
    C C25 0.51138(19) 0.44199(7) 0.35228(16) 0.0188(3) Uani d . 1 . .
    H H25 0.5609 0.4182 0.4257 0.023 Uiso calc R 1 . .
    C C26 0.55061(17) 0.50098(6) 0.35548(14) 0.0152(2) Uani d . 1 . .
    H H26 0.6273 0.5172 0.4313 0.018 Uiso calc R 1 . .
    C C31 0.60608(17) 0.67142(6) 0.11590(14) 0.0140(2) Uani d . 1 . .
    C C32 0.4852(2) 0.69413(7) 0.00748(15) 0.0183(3) Uani d . 1 . .
    H H32 0.3754 0.6884 -0.0034 0.022 Uiso calc R 1 . .
    C C33 0.5245(2) 0.72517(8) -0.08492(16) 0.0243(3) Uani d . 1 . .
    H H33 0.4414 0.7401 -0.1586 0.029 Uiso calc R 1 . .
    C C34 0.6850(2) 0.73426(8) -0.06946(17) 0.0257(3) Uani d . 1 . .
    H H34 0.7114 0.7559 -0.1319 0.031 Uiso calc R 1 . .
    C C35 0.8061(2) 0.71168(7) 0.03722(17) 0.0235(3) Uani d . 1 . .
    H H35 0.9157 0.7175 0.0475 0.028 Uiso calc R 1 . .
    C C36 0.76722(18) 0.68049(6) 0.12944(15) 0.0171(3) Uani d . 1 . .
    H H36 0.8509 0.6652 0.2024 0.021 Uiso calc R 1 . .
loop_
    _atom_site_aniso_label
    _atom_site_aniso_U_11
    _atom_site_aniso_U_22
    _atom_site_aniso_U_33
    _atom_site_aniso_U_12
    _atom_site_aniso_U_13
    _atom_site_aniso_U_23
    Sn1 0.01215(4) 0.00957(4) 0.01273(5) 0.00074(3) 0.00592(3) 0.00121(3)
    Cl1 0.01357(14) 0.01546(15) 0.02368(16) 0.00282(11) 0.00761(12) 0.00180(12)
    S1 0.01974(16) 0.01448(15) 0.01573(15) 0.00316(12) 0.00920(13) -0.00064(12)
    N1 0.0134(5) 0.0116(5) 0.0126(5) 0.0001(4) 0.0042(4) -0.0010(4)
    N2 0.0179(5) 0.0123(5) 0.0132(5) 0.0000(4) 0.0043(4) -0.0020(4)
    N3 0.0266(7) 0.0136(5) 0.0163(6) 0.0001(5) 0.0065(5) -0.0036(4)
    C1 0.0210(6) 0.0101(5) 0.0132(6) -0.0003(5) 0.0065(5) 0.0015(4)
    C3 0.0310(9) 0.0161(7) 0.0201(7) -0.0033(6) 0.0003(6) -0.0042(6)
    C4 0.0507(13) 0.0213(8) 0.0283(9) -0.0043(8) -0.0106(9) 0.0016(7)
    C11 0.0122(5) 0.0121(5) 0.0134(6) 0.0001(4) 0.0049(4) 0.0007(4)
    C12 0.0120(6) 0.0172(6) 0.0158(6) 0.0005(5) 0.0038(5) -0.0010(5)
    C13 0.0131(6) 0.0202(7) 0.0182(6) 0.0029(5) 0.0073(5) -0.0001(5)
    C14 0.0157(6) 0.0189(6) 0.0159(6) 0.0021(5) 0.0084(5) 0.0003(5)
    C15 0.0137(6) 0.0150(6) 0.0137(6) 0.0009(5) 0.0056(5) -0.0020(5)
    C21 0.0131(6) 0.0124(5) 0.0154(6) 0.0006(4) 0.0080(5) 0.0011(5)
    C22 0.0222(7) 0.0173(6) 0.0140(6) -0.0023(5) 0.0065(5) 0.0006(5)
    C23 0.0302(8) 0.0199(7) 0.0187(7) -0.0074(6) 0.0110(6) -0.0058(6)
    C24 0.0285(8) 0.0121(6) 0.0283(8) -0.0029(5) 0.0157(6) -0.0023(6)
    C25 0.0190(7) 0.0139(6) 0.0248(7) 0.0017(5) 0.0094(6) 0.0057(5)
    C26 0.0145(6) 0.0144(6) 0.0171(6) -0.0002(5) 0.0063(5) 0.0026(5)
    C31 0.0169(6) 0.0117(5) 0.0143(6) -0.0002(5) 0.0070(5) 0.0000(5)
    C32 0.0214(7) 0.0174(6) 0.0153(6) 0.0010(5) 0.0056(5) 0.0017(5)
    C33 0.0334(9) 0.0227(7) 0.0167(7) 0.0036(6) 0.0090(6) 0.0058(6)
    C34 0.0388(10) 0.0217(8) 0.0233(8) -0.0003(7) 0.0191(7) 0.0065(6)
    C35 0.0273(8) 0.0206(7) 0.0289(8) -0.0028(6) 0.0178(7) 0.0037(6)
    C36 0.0182(6) 0.0149(6) 0.0196(7) -0.0015(5) 0.0085(5) 0.0017(5)
_geom_special_details
;
All e.s.d.'s (except the e.s.d. in the dihedral angle between two l.s. planes)
are estimated using the full covariance matrix. The cell e.s.d.'s are taken
into account individually in the estimation of e.s.d.'s in distances, angles
and torsion angles; correlations between e.s.d.'s in cell parameters are only
used when they are defined by crystal symmetry. An approximate (isotropic)
treatment of cell e.s.d.'s is used for estimating e.s.d.'s involving l.s.
planes.
;
loop_
    _geom_bond_atom_site_label_1
    _geom_bond_atom_site_label_2
    _geom_bond_site_symmetry_2
    _geom_bond_distance
    _geom_bond_publ_flag
    Sn1 C21 . 2.1331(14) y
    Sn1 C31 . 2.1397(14) y
    Sn1 N1 . 2.3123(12) y
    Sn1 S1 . 2.4363(4) y
    Sn1 Cl1 . 2.5095(4) y
    S1 C1 . 1.7709(16) ?
    N1 C11 . 1.2887(18) ?
    N1 N2 . 1.3909(17) ?
    N2 C1 . 1.3047(19) ?
    N3 C1 . 1.3508(19) ?
    N3 C3 . 1.461(2) ?
    N3 H3N . 0.80(2) ?
    C3 C4 . 1.522(3) ?
    C3 H3A . 0.9900 ?
    C3 H3B . 0.9900 ?
    C4 H4A . 0.9800 ?
    C4 H4B . 0.9800 ?
    C4 H4C . 0.9800 ?
    C11 C12 . 1.5047(19) ?
    C11 C15 . 1.505(2) ?
    C12 C13 . 1.538(2) ?
    C12 H12A . 0.9900 ?
    C12 H12B . 0.9900 ?
    C13 C14 . 1.539(2) ?
    C13 H13A . 0.9900 ?
    C13 H13B . 0.9900 ?
    C14 C15 . 1.536(2) ?
    C14 H14A . 0.9900 ?
    C14 H14B . 0.9900 ?
    C15 H15A . 0.9900 ?
    C15 H15B . 0.9900 ?
    C21 C26 . 1.396(2) ?
    C21 C22 . 1.400(2) ?
    C22 C23 . 1.394(2) ?
    C22 H22 . 0.9500 ?
    C23 C24 . 1.393(2) ?
    C23 H23 . 0.9500 ?
    C24 C25 . 1.389(2) ?
    C24 H24 . 0.9500 ?
    C25 C26 . 1.395(2) ?
    C25 H25 . 0.9500 ?
    C26 H26 . 0.9500 ?
    C31 C32 . 1.397(2) ?
    C31 C36 . 1.403(2) ?
    C32 C33 . 1.396(2) ?
    C32 H32 . 0.9500 ?
    C33 C34 . 1.392(3) ?
    C33 H33 . 0.9500 ?
    C34 C35 . 1.386(3) ?
    C34 H34 . 0.9500 ?
    C35 C36 . 1.394(2) ?
    C35 H35 . 0.9500 ?
    C36 H36 . 0.9500 ?
loop_
    _geom_angle_atom_site_label_1
    _geom_angle_atom_site_label_2
    _geom_angle_atom_site_label_3
    _geom_angle_site_symmetry_1
    _geom_angle_site_symmetry_3
    _geom_angle
    _geom_angle_publ_flag
    C21 Sn1 C31 . . 124.36(5) ?
    C21 Sn1 N1 . . 90.12(5) ?
    C31 Sn1 N1 . . 94.09(5) ?
    C21 Sn1 S1 . . 119.41(4) ?
    C31 Sn1 S1 . . 115.63(4) ?
    N1 Sn1 S1 . . 77.54(3) ?
    C21 Sn1 Cl1 . . 94.66(4) ?
    C31 Sn1 Cl1 . . 96.50(4) ?
    N1 Sn1 Cl1 . . 163.15(3) ?
    S1 Sn1 Cl1 . . 86.050(13) ?
    C1 S1 Sn1 . . 98.75(5) ?
    C11 N1 N2 . . 114.34(12) ?
    C11 N1 Sn1 . . 124.93(9) ?
    N2 N1 Sn1 . . 120.33(9) ?
    C1 N2 N1 . . 115.15(12) ?
    C1 N3 C3 . . 121.50(14) ?
    C1 N3 H3N . . 117.8(16) ?
    C3 N3 H3N . . 117.2(16) ?
    N2 C1 N3 . . 118.03(14) ?
    N2 C1 S1 . . 127.40(11) ?
    N3 C1 S1 . . 114.56(11) ?
    N3 C3 C4 . . 111.85(16) ?
    N3 C3 H3A . . 109.2 ?
    C4 C3 H3A . . 109.2 ?
    N3 C3 H3B . . 109.2 ?
    C4 C3 H3B . . 109.2 ?
    H3A C3 H3B . . 107.9 ?
    C3 C4 H4A . . 109.5 ?
    C3 C4 H4B . . 109.5 ?
    H4A C4 H4B . . 109.5 ?
    C3 C4 H4C . . 109.5 ?
    H4A C4 H4C . . 109.5 ?
    H4B C4 H4C . . 109.5 ?
    N1 C11 C12 . . 125.18(13) ?
    N1 C11 C15 . . 124.34(12) ?
    C12 C11 C15 . . 110.35(12) ?
    C11 C12 C13 . . 104.07(11) ?
    C11 C12 H12A . . 110.9 ?
    C13 C12 H12A . . 110.9 ?
    C11 C12 H12B . . 110.9 ?
    C13 C12 H12B . . 110.9 ?
    H12A C12 H12B . . 109.0 ?
    C12 C13 C14 . . 103.78(11) ?
    C12 C13 H13A . . 111.0 ?
    C14 C13 H13A . . 111.0 ?
    C12 C13 H13B . . 111.0 ?
    C14 C13 H13B . . 111.0 ?
    H13A C13 H13B . . 109.0 ?
    C15 C14 C13 . . 102.96(12) ?
    C15 C14 H14A . . 111.2 ?
    C13 C14 H14A . . 111.2 ?
    C15 C14 H14B . . 111.2 ?
    C13 C14 H14B . . 111.2 ?
    H14A C14 H14B . . 109.1 ?
    C11 C15 C14 . . 102.62(11) ?
    C11 C15 H15A . . 111.2 ?
    C14 C15 H15A . . 111.2 ?
    C11 C15 H15B . . 111.2 ?
    C14 C15 H15B . . 111.2 ?
    H15A C15 H15B . . 109.2 ?
    C26 C21 C22 . . 119.24(13) ?
    C26 C21 Sn1 . . 118.99(10) ?
    C22 C21 Sn1 . . 121.77(10) ?
    C23 C22 C21 . . 120.02(14) ?
    C23 C22 H22 . . 120.0 ?
    C21 C22 H22 . . 120.0 ?
    C24 C23 C22 . . 120.34(15) ?
    C24 C23 H23 . . 119.8 ?
    C22 C23 H23 . . 119.8 ?
    C25 C24 C23 . . 119.94(14) ?
    C25 C24 H24 . . 120.0 ?
    C23 C24 H24 . . 120.0 ?
    C24 C25 C26 . . 119.85(14) ?
    C24 C25 H25 . . 120.1 ?
    C26 C25 H25 . . 120.1 ?
    C25 C26 C21 . . 120.61(14) ?
    C25 C26 H26 . . 119.7 ?
    C21 C26 H26 . . 119.7 ?
    C32 C31 C36 . . 118.50(14) ?
    C32 C31 Sn1 . . 119.69(11) ?
    C36 C31 Sn1 . . 121.78(11) ?
    C33 C32 C31 . . 120.55(15) ?
    C33 C32 H32 . . 119.7 ?
    C31 C32 H32 . . 119.7 ?
    C34 C33 C32 . . 120.25(16) ?
    C34 C33 H33 . . 119.9 ?
    C32 C33 H33 . . 119.9 ?
    C35 C34 C33 . . 119.81(15) ?
    C35 C34 H34 . . 120.1 ?
    C33 C34 H34 . . 120.1 ?
    C34 C35 C36 . . 120.07(16) ?
    C34 C35 H35 . . 120.0 ?
    C36 C35 H35 . . 120.0 ?
    C35 C36 C31 . . 120.82(15) ?
    C35 C36 H36 . . 119.6 ?
    C31 C36 H36 . . 119.6 ?
loop_
    _geom_torsion_atom_site_label_1
    _geom_torsion_atom_site_label_2
    _geom_torsion_atom_site_label_3
    _geom_torsion_atom_site_label_4
    _geom_torsion_site_symmetry_1
    _geom_torsion_site_symmetry_2
    _geom_torsion_site_symmetry_3
    _geom_torsion_site_symmetry_4
    _geom_torsion
    _geom_torsion_publ_flag
    C21 Sn1 S1 C1 . . . . 89.47(6) ?
    C31 Sn1 S1 C1 . . . . -82.09(6) ?
    N1 Sn1 S1 C1 . . . . 6.48(6) ?
    Cl1 Sn1 S1 C1 . . . . -177.41(5) ?
    C21 Sn1 N1 C11 . . . . 59.16(12) ?
    C31 Sn1 N1 C11 . . . . -65.32(12) ?
    S1 Sn1 N1 C11 . . . . 179.32(12) ?
    Cl1 Sn1 N1 C11 . . . . 165.84(8) ?
    C21 Sn1 N1 N2 . . . . -128.54(10) ?
    C31 Sn1 N1 N2 . . . . 106.99(10) ?
    S1 Sn1 N1 N2 . . . . -8.38(9) ?
    Cl1 Sn1 N1 N2 . . . . -21.85(18) ?
    C11 N1 N2 C1 . . . . 179.64(13) ?
    Sn1 N1 N2 C1 . . . . 6.56(16) ?
    N1 N2 C1 N3 . . . . 179.70(12) ?
    N1 N2 C1 S1 . . . . 1.32(19) ?
    C3 N3 C1 N2 . . . . 1.9(2) ?
    C3 N3 C1 S1 . . . . -179.53(12) ?
    Sn1 S1 C1 N2 . . . . -7.17(14) ?
    Sn1 S1 C1 N3 . . . . 174.40(10) ?
    C1 N3 C3 C4 . . . . -80.7(2) ?
    N2 N1 C11 C12 . . . . -3.6(2) ?
    Sn1 N1 C11 C12 . . . . 169.12(10) ?
    N2 N1 C11 C15 . . . . -178.95(12) ?
    Sn1 N1 C11 C15 . . . . -6.2(2) ?
    N1 C11 C12 C13 . . . . 179.96(14) ?
    C15 C11 C12 C13 . . . . -4.12(16) ?
    C11 C12 C13 C14 . . . . 27.08(15) ?
    C12 C13 C14 C15 . . . . -39.94(14) ?
    N1 C11 C15 C14 . . . . 155.55(14) ?
    C12 C11 C15 C14 . . . . -20.40(15) ?
    C13 C14 C15 C11 . . . . 36.64(14) ?
    C31 Sn1 C21 C26 . . . . 131.64(11) ?
    N1 Sn1 C21 C26 . . . . 36.61(11) ?
    S1 Sn1 C21 C26 . . . . -39.13(12) ?
    Cl1 Sn1 C21 C26 . . . . -127.21(11) ?
    C31 Sn1 C21 C22 . . . . -48.53(14) ?
    N1 Sn1 C21 C22 . . . . -143.57(12) ?
    S1 Sn1 C21 C22 . . . . 140.69(11) ?
    Cl1 Sn1 C21 C22 . . . . 52.61(12) ?
    C26 C21 C22 C23 . . . . -0.2(2) ?
    Sn1 C21 C22 C23 . . . . 180.00(12) ?
    C21 C22 C23 C24 . . . . 0.1(3) ?
    C22 C23 C24 C25 . . . . 0.2(3) ?
    C23 C24 C25 C26 . . . . -0.3(2) ?
    C24 C25 C26 C21 . . . . 0.2(2) ?
    C22 C21 C26 C25 . . . . 0.0(2) ?
    Sn1 C21 C26 C25 . . . . 179.85(11) ?
    C21 Sn1 C31 C32 . . . . 84.09(13) ?
    N1 Sn1 C31 C32 . . . . 177.03(12) ?
    S1 Sn1 C31 C32 . . . . -104.83(11) ?
    Cl1 Sn1 C31 C32 . . . . -16.10(12) ?
    C21 Sn1 C31 C36 . . . . -97.81(13) ?
    N1 Sn1 C31 C36 . . . . -4.86(12) ?
    S1 Sn1 C31 C36 . . . . 73.28(12) ?
    Cl1 Sn1 C31 C36 . . . . 162.00(11) ?
    C36 C31 C32 C33 . . . . -0.1(2) ?
    Sn1 C31 C32 C33 . . . . 178.09(12) ?
    C31 C32 C33 C34 . . . . -0.5(3) ?
    C32 C33 C34 C35 . . . . 0.9(3) ?
    C33 C34 C35 C36 . . . . -0.7(3) ?
    C34 C35 C36 C31 . . . . 0.1(3) ?
    C32 C31 C36 C35 . . . . 0.3(2) ?
    Sn1 C31 C36 C35 . . . . -177.83(12) ?
loop_
    _geom_hbond_atom_site_label_D
    _geom_hbond_atom_site_label_H
    _geom_hbond_atom_site_label_A
    _geom_hbond_site_symmetry_A
    _geom_hbond_distance_DH
    _geom_hbond_distance_HA
    _geom_hbond_distance_DA
    _geom_hbond_angle_DHA
    N3 H3N Cl1 4_676 0.80(2) 2.71(2) 3.4731(15) 160(2)
data_global
_journal_date_recd_electronic     2009-09-30
_journal_date_accepted     2009-11-09
_journal_name_full     'Acta Crystallographica, Section E'
_journal_year     2009
_journal_volume     65
_journal_issue     12
_journal_page_first     m1653
_journal_page_last     m1654
_journal_paper_category     QM
_journal_coeditor_code     LH2925
_publ_contact_author_name     'Ramaiyer Venkatraman'
_publ_contact_author_address
;
Department of Chemistry
1400 J. R. Lynch St.
P.O. Box 17910
Jackson State University
Jackson, MS 39217-0510  USA
;
_publ_contact_author_email     venkatraman04@yahoo.com
_publ_contact_author_fax     '601 979 ????'
_publ_contact_author_phone     '601 979 3490'
_publ_section_title
;\
Chlorido(1-cyclopentylidene-4-ethylthiosemicarbazidato-\k^2^<i>N</i>^1^,\
<i>S</i>)diphenyltin(IV)
;
loop_
    _publ_author_name
    _publ_author_address
    'Venkatraman, Ramaiyer '
;
Department of Chemistry and Biochemistry
Jackson State University
Jackson, MS 39217, USA
;
    'Sitole, Lungile '
;
Department of Chemistry and Biochemistry
Jackson State University
Jackson, MS 39217, USA
;
    'Fronczek, Frank R. '
;
Department of Chemistry
Louisiana State University
Baton Rouge, LA 70803, USA
;
