# Supplementary material for: Chlorido(1-cyclo­pentyl­idene-4-ethyl­thio­semicarbazidato-κ2 N 1,S)diphenyl­tin(IV)
Source: Acta Crystallogr Sect E Struct Rep Online. 2009 Nov 21;65(Pt 12):m1653–4. doi: 10.1107/S1600536809047400 (PMC2971835; doi:10.1107/S1600536809047400)
Supplement: Supplementary file 2 [file e-65-m1653-Isup2.hkl]

# 
# h,k,l, Fc-squared, Fo-squared, sigma(Fo-squared) and status flag 
# 
data_I
_shelx_title ' Venkat17' 
_shelx_refln_list_code          4 
_shelx_F_calc_maximum      323.97 
_exptl_crystal_F_000       992.00 
_reflns_d_resolution_high  0.6223 
 
loop_ 
 _symmetry_equiv_pos_as_xyz 
 'x, y, z' 
 '-x+1/2, y+1/2, -z+1/2' 
 '-x, -y, -z' 
 'x-1/2, -y-1/2, z-1/2' 
 
_cell_length_a     8.9031 
_cell_length_b    22.9510 
_cell_length_c    11.1381 
_cell_angle_alpha  90.000 
_cell_angle_beta  111.094 
_cell_angle_gamma  90.000 
 
_shelx_F_squared_multiplier     1.000 
 
loop_ 
 _refln_index_h 
 _refln_index_k 
 _refln_index_l 
 _refln_F_squared_calc 
 _refln_F_squared_meas 
 _refln_F_squared_sigma 
 _refln_observed_status 
   2   0   0    32595.81    31863.64    606.32 o 
   4   0   0     5442.61     5257.95     97.94 o 
   6   0   0     1323.03     1215.91     35.29 o 
   8   0   0      262.07      301.33     20.51 o 
  10   0   0     2089.23     2097.64     95.21 o 
  12   0   0      945.03      942.73     82.78 o 
   2   1   0     7205.37     7175.78     89.62 o 
   3   1   0    14610.71    14402.04    176.66 o 
   4   1   0    28802.91    28511.41    328.91 o 
   5   1   0      388.68      438.46     12.04 o 
   6   1   0     4895.77     4951.92     74.13 o 
   7   1   0      460.55      475.37     15.12 o 
   8   1   0     2111.93     1992.29     81.61 o 
   9   1   0     1609.98     1556.10     52.97 o 
  10   1   0       43.18       43.98     25.21 o 
  11   1   0     1623.19     1640.89     80.75 o 
  12   1   0       33.53       14.60     30.10 o 
  13   1   0      567.91      488.54     43.87 o 
   1   2   0    18898.72    17718.70    619.54 o 
   2   2   0     3089.02     3278.58     44.41 o 
   3   2   0    27597.93    27031.29    307.84 o 
   4   2   0      796.62      823.73     15.96 o 
   5   2   0     4240.81     4047.73     59.42 o 
   6   2   0     1251.37     1284.41     25.65 o 
   7   2   0     7377.12     7688.31    123.30 o 
   8   2   0       27.01       28.86     10.32 o 
   9   2   0       66.75       71.27     15.02 o 
  10   2   0        0.86        2.19     39.37 o 
  11   2   0      913.59     1000.94     87.36 o 
  12   2   0       30.21        3.85     23.96 o 
  13   2   0      297.67      262.99     63.83 o 
   1   3   0    17842.79    17528.84    206.18 o 
   2   3   0     2481.68     2394.08     33.08 o 
   3   3   0    10834.73    10325.94    129.86 o 
   4   3   0     7805.47     7316.21    104.97 o 
   5   3   0      258.01      296.65     20.52 o 
   6   3   0     4324.98     4272.47     71.55 o 
   7   3   0     1022.59     1044.30     63.30 o 
   8   3   0     1986.36     1926.56     91.87 o 
   9   3   0      474.50      501.94     22.28 o 
  10   3   0      163.69      188.26     26.90 o 
  11   3   0      481.77      551.48     39.35 o 
  12   3   0      179.63      228.23     31.15 o 
  13   3   0      113.88      117.55     56.02 o 
   0   4   0    21694.07    21859.26    501.22 o 
   1   4   0      595.46      605.36      8.80 o 
   2   4   0     7910.31     7355.15     95.88 o 
   3   4   0     5943.92     5871.56    144.68 o 
   4   4   0     4560.22     4233.48     59.53 o 
   5   4   0        3.54       10.06      6.67 o 
   6   4   0     3197.03     3112.72     57.25 o 
   7   4   0       17.41       25.87      9.01 o 
   8   4   0     1470.79     1522.03     38.88 o 
   9   4   0      668.33      743.19     27.17 o 
  10   4   0     2845.00     2951.83     72.88 o 
  11   4   0      100.47      127.18     22.42 o 
  12   4   0     1624.58     1685.47     80.98 o 
  13   4   0       90.90       60.51     35.42 o 
   1   5   0     2453.76     2203.33     27.04 o 
   2   5   0     4149.22     4095.86     58.43 o 
   3   5   0     2998.88     2798.67     40.99 o 
   4   5   0    18345.67    18469.49    217.35 o 
   5   5   0     1933.23     1892.70     36.98 o 
   6   5   0     4464.02     4670.75     79.64 o 
   7   5   0       47.90       43.16      9.67 o 
   8   5   0     3588.47     3610.66     78.58 o 
   9   5   0     1215.38     1269.99     37.29 o 
  10   5   0      111.34      143.11     16.19 o 
  11   5   0     2027.41     2152.49     64.16 o 
  12   5   0      113.93       68.66     42.60 o 
  13   5   0      708.08      564.75     60.05 o 
   0   6   0    27664.36    29087.21    490.46 o 
   1   6   0      304.95      360.28      5.88 o 
   2   6   0      284.59      311.73      7.00 o 
   3   6   0    14172.20    14015.09    177.37 o 
   4   6   0      494.30      440.66     11.21 o 
   5   6   0    14991.91    15283.48    363.43 o 
   6   6   0     2249.61     2169.77     44.01 o 
   7   6   0     9076.08     9083.43    148.09 o 
   8   6   0      834.58      728.09     24.04 o 
   9   6   0     3661.19     3780.54     87.85 o 
  10   6   0      504.53      544.01     27.39 o 
  11   6   0      855.35      851.82     38.83 o 
  12   6   0       47.83       73.57     23.11 o 
  13   6   0      299.20      361.60     64.07 o 
   1   7   0     8639.50     8566.81     90.00 o 
   2   7   0     1026.29     1000.52     16.66 o 
   3   7   0     2316.76     2191.39     39.48 o 
   4   7   0      809.20      783.90     16.69 o 
   5   7   0       51.35       37.80      6.45 o 
   6   7   0     7500.50     7398.41    113.99 o 
   7   7   0     1542.79     1523.64     65.05 o 
   8   7   0     4755.55     4503.63     96.04 o 
   9   7   0     2247.32     2379.57     58.83 o 
  10   7   0     2181.52     2235.34     58.50 o 
  11   7   0     2541.64     2748.69    153.89 o 
  12   7   0      142.20      142.39     23.60 o 
  13   7   0      663.53      447.41     54.68 o 
   0   8   0     2598.92     2472.44     57.44 o 
   1   8   0     3377.64     3368.07     40.37 o 
   2   8   0    12868.05    12388.74    141.46 o 
   3   8   0     1950.14     1919.13     31.34 o 
   4   8   0     2568.53     2427.88     45.72 o 
   5   8   0      440.00      493.33     21.86 o 
   6   8   0      921.00      886.77     49.01 o 
   7   8   0      293.41      307.42     14.67 o 
   8   8   0     2310.62     2374.44    110.71 o 
   9   8   0      428.72      408.34     23.07 o 
  10   8   0     4180.64     4557.92    152.60 o 
  11   8   0        0.33        2.18     19.03 o 
  12   8   0     4688.84     4919.90    238.91 o 
   1   9   0     4685.77     4487.22     57.85 o 
   2   9   0     1687.88     1711.96     30.18 o 
   3   9   0     6186.41     6085.73     76.91 o 
   4   9   0     1779.94     1613.98     28.73 o 
   5   9   0      412.43      399.05     24.11 o 
   6   9   0     7363.04     7446.24    120.07 o 
   7   9   0       67.52       73.81      9.79 o 
   8   9   0     3121.28     3104.99     68.96 o 
   9   9   0     2468.35     2528.30     62.47 o 
  10   9   0      655.34      691.93     28.67 o 
  11   9   0     1969.28     2028.82     60.40 o 
  12   9   0       11.20       10.72     21.06 o 
   0  10   0      169.68      216.61      7.33 o 
   1  10   0      930.65      864.38     15.48 o 
   2  10   0      479.28      467.14      9.85 o 
   3  10   0      917.09      829.76     25.14 o 
   4  10   0     1309.92     1181.99     24.59 o 
   5  10   0    12105.16    12067.68    159.73 o 
   6  10   0      215.07      182.76     11.84 o 
   7  10   0    11603.74    11262.30    193.33 o 
   8  10   0       71.86       82.92     12.32 o 
   9  10   0     4977.76     5166.84    115.02 o 
  10  10   0      208.50      221.60     37.99 o 
  11  10   0        0.47       14.15     20.96 o 
  12  10   0      160.80      107.53     29.96 o 
   1  11   0     3738.60     3674.95     52.33 o 
   2  11   0       65.20       45.09      4.55 o 
   3  11   0     5009.53     4999.82    137.48 o 
   4  11   0     4720.35     4643.91     86.39 o 
   5  11   0     7586.02     7538.49    141.77 o 
   6  11   0     4457.86     4321.52     67.94 o 
   7  11   0       23.59       42.70      8.70 o 
   8  11   0      782.57      791.34     28.33 o 
   9  11   0     1509.29     1525.40    105.06 o 
  10  11   0     1066.14     1176.78     42.03 o 
  11  11   0     2088.22     2124.71    105.39 o 
  12  11   0       44.47       54.38     38.42 o 
   0  12   0     9483.19     9611.76    151.68 o 
   1  12   0      457.58      470.91      9.71 o 
   2  12   0    22870.75    22939.29    256.30 o 
   3  12   0       64.76      118.25     14.04 o 
   4  12   0     1772.67     1830.99     29.42 o 
   5  12   0      204.03      181.17      9.07 o 
   6  12   0     3835.67     3731.66     63.15 o 
   7  12   0      631.00      613.48     65.66 o 
   8  12   0     2425.34     2374.09     57.15 o 
   9  12   0      478.47      519.01     25.11 o 
  10  12   0     1790.62     2003.70     58.57 o 
  11  12   0      416.77      424.63     61.39 o 
  12  12   0     2450.24     2319.40    143.45 o 
   1  13   0     4130.78     3845.87     51.14 o 
   2  13   0      449.59      460.76     11.00 o 
   3  13   0     4886.09     4964.98     66.56 o 
   4  13   0     1593.91     1621.01     29.33 o 
   5  13   0        3.27        9.78      6.82 o 
   6  13   0    10188.92     9946.84    266.06 o 
   7  13   0      396.06      389.26     28.76 o 
   8  13   0     3361.64     3426.47     67.73 o 
   9  13   0      578.01      568.86     21.18 o 
  10  13   0      518.87      529.30     25.74 o 
  11  13   0      141.36      135.47     24.49 o 
  12  13   0      344.52      327.20     47.74 o 
   0  14   0      871.79      779.39     21.27 o 
   1  14   0     4707.01     4588.29     62.24 o 
   2  14   0      745.83      833.72     16.35 o 
   3  14   0     2429.48     2500.76     39.16 o 
   4  14   0       12.29       17.27      5.42 o 
   5  14   0     7312.62     7387.37     96.34 o 
   6  14   0        4.58        7.83      7.21 o 
   7  14   0     1026.89     1064.99     27.72 o 
   8  14   0        7.03       11.32     26.03 o 
   9  14   0     4384.53     4598.37     93.54 o 
  10  14   0      138.79      138.49     18.73 o 
  11  14   0       31.53       47.99     24.64 o 
   1  15   0     3537.98     3436.34     44.92 o 
   2  15   0     3879.38     3782.25     53.99 o 
   3  15   0     4761.73     4811.45     76.20 o 
   4  15   0     4479.88     4416.86     61.06 o 
   5  15   0     2394.68     2311.06     37.66 o 
   6  15   0     2948.71     2899.60     49.98 o 
   7  15   0       10.61       11.61     10.82 o 
   8  15   0      472.08      448.48     19.41 o 
   9  15   0     2105.93     2261.85     59.79 o 
  10  15   0       10.42      -19.17     19.62 o 
  11  15   0     1246.53     1219.84     61.42 o 
   0  16   0    18803.58    19163.74    289.93 o 
   1  16   0      302.55      379.03     11.52 o 
   2  16   0    22868.32    22676.36    251.90 o 
   3  16   0      110.21      113.34      6.94 o 
   4  16   0       50.06       70.21     11.79 o 
   5  16   0      435.48      439.01     24.62 o 
   6  16   0      402.80      357.05     16.89 o 
   7  16   0       22.35       35.84     11.91 o 
   8  16   0     1991.60     2025.56     54.07 o 
   9  16   0      542.26      517.70     31.29 o 
  10  16   0     1313.33     1353.11     57.71 o 
  11  16   0       12.65       27.97     25.64 o 
   1  17   0    10411.09    10192.77    118.49 o 
   2  17   0     2543.77     2484.63     36.82 o 
   3  17   0     1199.57     1101.15     21.94 o 
   4  17   0     4085.15     3997.61     59.70 o 
   5  17   0       88.35       79.17      8.94 o 
   6  17   0     8454.85     8418.73    130.04 o 
   7  17   0       94.65      104.68     10.14 o 
   8  17   0      812.51      856.27     39.98 o 
   9  17   0      796.86      891.34     74.46 o 
  10  17   0      250.06      182.15     24.17 o 
  11  17   0      359.89      441.45     60.20 o 
   0  18   0       65.37       94.91     15.23 o 
   1  18   0     2059.47     2133.45     64.05 o 
   2  18   0     2560.21     2628.23     38.81 o 
   3  18   0     6608.26     6626.10    135.48 o 
   4  18   0      646.65      611.13     15.37 o 
   5  18   0    12389.41    12284.42    183.95 o 
   6  18   0      561.41      557.05     27.46 o 
   7  18   0     1092.24     1108.86     33.90 o 
   8  18   0        0.49       42.67     21.30 o 
   9  18   0     1379.98     1343.71     54.44 o 
  10  18   0        0.11       66.68     48.09 o 
  11  18   0       50.98       50.49     33.92 o 
   1  19   0     6055.49     6177.96     80.18 o 
   2  19   0     2288.21     2374.28     74.44 o 
   3  19   0     1531.69     1562.68     34.58 o 
   4  19   0     4284.52     4274.79     75.27 o 
   5  19   0       11.26       12.59      9.47 o 
   6  19   0     1344.72     1294.52     39.19 o 
   7  19   0     1486.11     1486.09     52.33 o 
   8  19   0     1609.68     1607.94     56.40 o 
   9  19   0     1433.94     1392.77     72.46 o 
  10  19   0       54.66      106.80     30.49 o 
  11  19   0      235.86      259.97     54.36 o 
   0  20   0    16703.24    16634.23    273.98 o 
   1  20   0     2208.53     2099.31     37.02 o 
   2  20   0     8460.98     8264.31    146.14 o 
   3  20   0       71.80       80.29      9.98 o 
   4  20   0      522.35      476.56     19.04 o 
   5  20   0      307.99      302.97     17.49 o 
   6  20   0      774.60      768.54     26.87 o 
   7  20   0      672.84      666.52     30.18 o 
   8  20   0      487.25      479.21     31.64 o 
   9  20   0      258.06      248.69     31.39 o 
  10  20   0      791.05      898.41     70.78 o 
   1  21   0     1108.78     1131.07     76.60 o 
   2  21   0     4374.86     4241.49    139.58 o 
   3  21   0     1196.58     1221.83     41.20 o 
   4  21   0     5316.62     5121.81    110.02 o 
   5  21   0       15.32       14.16      9.72 o 
   6  21   0     3761.97     3799.43     84.58 o 
   7  21   0      124.86      122.53     21.30 o 
   8  21   0      659.21      718.34     61.27 o 
   9  21   0      325.41      410.16     34.56 o 
  10  21   0      106.54      126.94     30.24 o 
   0  22   0      923.30      860.78     31.93 o 
   1  22   0     1014.60      941.24     78.53 o 
   2  22   0     2209.23     2077.72    113.99 o 
   3  22   0     8261.08     7941.23    143.55 o 
   4  22   0      276.00      248.39     17.48 o 
   5  22   0     4089.18     4153.14     95.81 o 
   6  22   0       25.06       21.93     14.70 o 
   7  22   0     2824.30     3007.25    143.13 o 
   8  22   0      889.21      921.74     39.06 o 
   9  22   0      833.93      850.01     46.90 o 
  10  22   0        7.67        8.37     26.03 o 
   1  23   0     9609.20     9252.24    559.22 o 
   2  23   0       27.72       43.63      9.51 o 
   3  23   0     2075.16     2032.20     45.42 o 
   4  23   0      675.58      683.37     36.02 o 
   5  23   0       36.59       20.65     18.07 o 
   6  23   0      487.69      457.29     25.61 o 
   7  23   0      469.71      499.99     25.78 o 
   8  23   0     1049.94     1087.12     46.22 o 
   9  23   0      901.50      865.11     51.72 o 
  10  23   0      232.97      201.98     39.92 o 
   0  24   0     6160.82     5815.31    509.14 o 
   1  24   0      481.73      549.50     20.99 o 
   2  24   0     1304.17     1236.32     30.01 o 
   3  24   0       31.98       45.68      8.71 o 
   4  24   0     1778.97     1760.16     42.28 o 
   5  24   0     1936.86     1994.92     45.25 o 
   6  24   0      207.94      196.85     40.24 o 
   7  24   0        1.09       27.34     18.79 o 
   8  24   0      546.97      458.99     29.24 o 
   9  24   0       16.87       18.79     40.31 o 
   1  25   0     1938.00     1843.81     60.32 o 
   2  25   0     1546.03     1561.92     36.88 o 
   3  25   0      770.09      825.21     43.52 o 
   4  25   0     3427.97     3499.31    133.13 o 
   5  25   0      750.11      724.73     24.32 o 
   6  25   0     1558.42     1697.93     45.00 o 
   7  25   0      163.25      160.49     65.48 o 
   8  25   0     1529.69     1517.12    167.61 o 
   9  25   0      153.04      136.26     32.00 o 
   0  26   0      577.16      581.51     29.27 o 
   1  26   0       93.33      107.40     11.83 o 
   2  26   0      142.90      152.53     13.02 o 
   3  26   0     2914.49     3008.65    109.42 o 
   4  26   0       37.90       48.36     22.84 o 
   5  26   0     1492.35     1552.05     57.62 o 
   6  26   0      186.98      172.09     18.62 o 
   7  26   0     5277.09     5554.59    261.84 o 
   8  26   0       86.44       94.16     30.51 o 
   9  26   0      606.24      475.18     58.79 o 
   1  27   0     1474.65     1491.74     50.99 o 
   2  27   0      234.17      233.46     19.88 o 
   3  27   0      981.30      959.82     29.68 o 
   4  27   0       62.83       58.03     13.12 o 
   5  27   0      552.89      608.04     46.67 o 
   6  27   0     1424.28     1453.36    122.14 o 
   7  27   0       59.00       39.81     22.53 o 
   8  27   0      714.29      708.02     42.22 o 
   9  27   0      697.47      583.61     56.97 o 
   0  28   0     4710.99     5005.61    133.56 o 
   1  28   0       41.72       41.59     11.11 o 
   2  28   0     1430.33     1446.81     36.17 o 
   3  28   0       98.17       96.73     13.25 o 
   4  28   0     2000.42     2056.23     49.32 o 
   5  28   0        0.99        2.39      7.60 o 
   6  28   0       25.09       15.74     50.45 o 
   7  28   0      204.31      241.05     73.45 o 
   8  28   0        1.94       40.26     31.25 o 
   1  29   0     1134.31     1137.96     33.42 o 
   2  29   0       78.24      119.65     14.13 o 
   3  29   0       78.81       89.48     14.33 o 
   4  29   0     1351.37     1361.18     38.65 o 
   5  29   0      215.68      232.04     19.26 o 
   6  29   0     2109.69     2163.05     65.40 o 
   7  29   0       36.82       81.67     49.74 o 
   8  29   0     1707.40     1169.06     80.67 o 
   0  30   0     1221.05     1282.41     58.25 o 
   1  30   0       58.07       74.76     13.70 o 
   2  30   0        3.87      -10.36     12.74 o 
   3  30   0     1748.06     1708.14    132.65 o 
   4  30   0      359.71      405.90     67.62 o 
   5  30   0      901.75      836.97    129.30 o 
   6  30   0        2.67       23.92     17.00 o 
   7  30   0     2510.58     2123.13    321.49 o 
   1  31   0      993.32     1030.99     48.69 o 
   2  31   0      827.60      873.34     51.45 o 
   3  31   0     2685.10     2832.43    104.70 o 
   4  31   0      628.62      689.82     47.19 o 
   5  31   0     1210.48     1278.93     72.37 o 
   6  31   0      571.49      534.43     67.54 o 
   0  32   0     3782.71     3833.38    177.48 o 
   1  32   0       59.48      112.74     24.46 o 
   2  32   0     3097.77     3267.10    105.98 o 
   3  32   0      179.54      241.27     36.69 o 
   4  32   0     1584.00     1728.90     81.77 o 
   5  32   0      116.63       60.51     31.48 o 
   6  32   0       14.65      -40.79     40.79 o 
   1  33   0     1226.06     1276.97     66.30 o 
   2  33   0        3.23      -30.93     30.93 o 
   3  33   0      361.52      364.84     37.56 o 
   4  33   0     1521.28     1360.73     78.77 o 
   5  33   0       23.64      -53.57     53.57 o 
   0  34   0      745.66      773.40     79.70 o 
   1  34   0      230.67      284.98     36.06 o 
   2  34   0       43.96       13.33     28.32 o 
   3  34   0     1034.39     1149.67    100.94 o 
   4  34   0      116.48       -1.58     39.68 o 
   1  35   0      894.27      803.42     58.95 o 
   2  35   0      332.43      236.94     50.18 o 
 -13   0   1      757.65      760.94     74.41 o 
 -11   0   1      218.28      206.79     32.35 o 
  -9   0   1     1504.65     1531.74     70.41 o 
  -7   0   1    22254.19    23314.02    396.65 o 
  -5   0   1    20419.86    19889.70    335.01 o 
  -3   0   1     8336.74     8047.69    121.52 o 
   1   0   1     1627.44     1738.71     28.18 o 
   3   0   1    51836.41    50853.01   1167.06 o 
   5   0   1    11177.33    11336.78    204.05 o 
   7   0   1     8435.94     8400.94    175.42 o 
   9   0   1       21.29       35.42     17.36 o 
  11   0   1      632.11      554.10     59.50 o 
 -13   1   1      446.13      392.99     43.66 o 
 -12   1   1        0.84       -3.64     28.87 o 
 -11   1   1     2785.62     3025.05    168.39 o 
 -10   1   1       52.62       68.96     50.06 o 
  -9   1   1     1538.07     1647.22     46.27 o 
  -8   1   1     4077.52     3918.41     80.75 o 
  -7   1   1     2370.60     2308.23     40.10 o 
  -6   1   1     8211.64     8371.85    116.57 o 
  -5   1   1      566.03      498.85     12.41 o 
  -4   1   1    22902.06    22639.89    257.54 o 
  -3   1   1    17977.70    17589.53    192.83 o 
  -2   1   1     1386.94     1483.45     17.59 o 
   1   1   1    13333.87    12865.94    196.72 o 
   2   1   1     3068.11     2980.49     41.51 o 
   3   1   1     2316.25     2156.50     33.24 o 
   4   1   1     6142.07     5975.23     82.93 o 
   5   1   1       91.44       72.70     11.24 o 
   6   1   1     2093.12     2166.96     68.00 o 
   7   1   1       25.50       58.18      9.38 o 
   8   1   1     1024.11      987.49     24.97 o 
   9   1   1      836.31      921.58     31.50 o 
  10   1   1      598.16      716.06     73.46 o 
  11   1   1     1761.11     1889.83     74.76 o 
  12   1   1      104.33      111.41     34.59 o 
 -13   2   1       33.27       17.77     27.17 o 
 -12   2   1     2300.30     2325.59     84.07 o 
 -11   2   1        7.40       10.21     20.90 o 
 -10   2   1     5590.91     5736.30    150.48 o 
  -9   2   1       30.14       22.80     12.20 o 
  -8   2   1     1085.47     1136.54     30.84 o 
  -7   2   1      411.60      410.73     16.37 o 
  -6   2   1      460.45      471.51     14.57 o 
  -5   2   1     1517.31     1676.92     33.72 o 
  -4   2   1    20039.57    19594.08    229.86 o 
  -3   2   1     9872.91    10190.50    124.77 o 
  -2   2   1     3291.72     3105.16     36.95 o 
  -1   2   1       75.13       73.40      1.70 o 
   1   2   1      372.05      399.66      6.36 o 
   2   2   1     6467.35     6255.72     78.87 o 
   3   2   1        4.91       19.75      4.75 o 
   4   2   1     3139.86     2839.58     42.38 o 
   5   2   1     1787.60     1692.98     43.95 o 
   6   2   1     2121.55     2008.91     36.49 o 
   7   2   1      500.56      504.57     15.59 o 
   8   2   1      324.31      276.00     32.43 o 
   9   2   1       75.53       85.56     13.82 o 
  10   2   1     2641.43     2762.84    128.47 o 
  11   2   1      284.96      322.70     35.95 o 
  12   2   1      572.25      573.66     41.13 o 
 -13   3   1      944.77      914.15    112.93 o 
 -12   3   1       89.33       60.29     70.45 o 
 -11   3   1     1347.01     1449.62     56.58 o 
 -10   3   1        6.43       28.63     16.54 o 
  -9   3   1     1867.77     1805.52     54.67 o 
  -8   3   1     6479.61     6416.37    128.34 o 
  -7   3   1      206.61      234.63     19.84 o 
  -6   3   1     2813.36     2722.51     56.33 o 
  -5   3   1      926.91      979.41     19.23 o 
  -4   3   1    16371.96    15946.93    191.87 o 
  -3   3   1     7606.33     7204.24     93.04 o 
  -2   3   1     4862.23     4811.35     54.46 o 
  -1   3   1     9391.92     9616.97    191.41 o 
   0   3   1       17.93       28.36      1.93 o 
   1   3   1      549.25      536.20      9.75 o 
   2   3   1     6297.18     6147.48     86.05 o 
   3   3   1    13506.99    13306.91    163.59 o 
   4   3   1      592.73      461.61     11.50 o 
   5   3   1     1063.29     1044.01     21.83 o 
   6   3   1     1905.56     1776.72     52.20 o 
   7   3   1      856.62      925.53     47.39 o 
   8   3   1     1573.37     1560.57     40.99 o 
   9   3   1     1610.49     1626.16     73.22 o 
  10   3   1      402.32      453.84     25.00 o 
  11   3   1     2870.56     3138.70    104.71 o 
  12   3   1       46.59       22.99     31.83 o 
 -13   4   1      442.48      492.41     43.21 o 
 -12   4   1      322.92      310.19     34.01 o 
 -11   4   1      962.94     1025.34     35.60 o 
 -10   4   1      230.64      257.31     52.15 o 
  -9   4   1     2667.31     2619.71     59.59 o 
  -8   4   1       16.97       35.98      9.51 o 
  -7   4   1     9972.31    10055.16    153.27 o 
  -6   4   1      782.67      768.41     32.48 o 
  -5   4   1     9763.04     9739.22    129.79 o 
  -4   4   1     2496.43     2282.36     35.11 o 
  -3   4   1    17254.20    17099.34    201.61 o 
  -2   4   1     1563.19     1661.81     24.17 o 
  -1   4   1     2103.50     2161.46     52.34 o 
   0   4   1       56.33       58.90      1.93 o 
   1   4   1     4986.24     4816.00     53.91 o 
   2   4   1     6212.92     6144.33     84.87 o 
   3   4   1    23087.25    22308.98    278.55 o 
   4   4   1      151.29      159.03      8.47 o 
   5   4   1     7661.51     7592.74    114.34 o 
   6   4   1     2903.20     2937.21     68.78 o 
   7   4   1    10309.12     9857.56    238.08 o 
   8   4   1      682.76      652.41     24.38 o 
   9   4   1      833.23      862.09     58.67 o 
  10   4   1        5.77       17.41     15.89 o 
  11   4   1      566.05      595.19     32.59 o 
  12   4   1       38.16       84.60     33.83 o 
 -13   5   1      288.78      375.45    120.68 o 
 -12   5   1        9.22       20.58     30.93 o 
 -11   5   1     1630.60     1772.61     51.59 o 
 -10   5   1      701.33      660.25     28.29 o 
  -9   5   1     1281.55     1315.64     36.70 o 
  -8   5   1     2714.93     2522.68     56.85 o 
  -7   5   1      663.75      623.25     53.70 o 
  -6   5   1     4589.00     4432.36    190.05 o 
  -5   5   1     2305.07     2086.33     42.39 o 
  -4   5   1     1063.29      915.97     18.59 o 
  -3   5   1     6322.67     5974.06     78.50 o 
  -2   5   1      891.99      838.95     15.51 o 
  -1   5   1   104959.63   109378.84   1780.62 o 
   0   5   1     4010.27     4244.96     50.20 o 
   1   5   1    15168.59    15283.56    178.82 o 
   2   5   1       32.74       58.17      4.08 o 
   3   5   1     1608.22     1391.21     26.17 o 
   4   5   1     8702.22     8527.74    121.23 o 
   5   5   1       38.95       53.97      7.73 o 
   6   5   1    12583.29    12822.11    186.95 o 
   7   5   1      763.60      742.87     23.49 o 
   8   5   1     4805.91     4969.41    128.37 o 
   9   5   1      530.92      539.28     23.40 o 
  10   5   1      825.71      887.79     56.35 o 
  11   5   1      797.74      812.08     66.17 o 
  12   5   1      103.07       71.36     33.15 o 
 -13   6   1      123.51      145.54     38.06 o 
 -12   6   1     2908.27     3184.00    141.25 o 
 -11   6   1      112.81      113.77     21.55 o 
 -10   6   1     3031.29     3288.60    112.23 o 
  -9   6   1       63.43       78.64     11.62 o 
  -8   6   1      652.97      646.91     64.99 o 
  -7   6   1     3237.95     3284.26     85.77 o 
  -6   6   1       87.87       95.17      7.11 o 
  -5   6   1      370.98      405.17     18.70 o 
  -4   6   1     4373.66     4265.99     79.03 o 
  -3   6   1     3402.85     3410.53     51.11 o 
  -2   6   1     3951.94     3575.71     51.13 o 
  -1   6   1     4496.41     4620.02     53.83 o 
   0   6   1    18527.98    18122.78    315.52 o 
   1   6   1       50.03       63.88      5.17 o 
   2   6   1    23681.70    23115.50    252.12 o 
   3   6   1     5002.95     5134.66     78.69 o 
   4   6   1     6447.19     6088.62     92.90 o 
   5   6   1      160.64      150.60      9.43 o 
   6   6   1        0.46       23.86     10.97 o 
   7   6   1        3.00        7.05     17.36 o 
   8   6   1     3940.09     4032.97    151.04 o 
   9   6   1     1048.41     1055.49     33.72 o 
  10   6   1     3563.82     3950.81     94.99 o 
  11   6   1      280.91      375.24     37.48 o 
  12   6   1     2140.03     2232.56     85.87 o 
 -13   7   1      760.26      620.87     62.97 o 
 -12   7   1      504.85      566.32     40.05 o 
 -11   7   1      536.55      491.35     26.21 o 
 -10   7   1      300.88      322.71     23.00 o 
  -9   7   1     1289.84     1265.95     35.12 o 
  -8   7   1     3774.99     3927.22     84.27 o 
  -7   7   1      144.90      154.11     23.28 o 
  -6   7   1     3435.72     3480.43     56.30 o 
  -5   7   1      124.72      128.71      8.31 o 
  -4   7   1     7873.00     7514.22    134.31 o 
  -3   7   1     3169.81     3109.07     46.59 o 
  -2   7   1     5955.34     6119.70    163.42 o 
  -1   7   1     3052.70     3011.57     37.69 o 
   0   7   1      648.33      722.61     15.91 o 
   1   7   1     7995.13     7750.81    139.13 o 
   2   7   1     4986.34     4938.62     71.13 o 
   3   7   1     6965.46     6799.92     91.78 o 
   4   7   1     9505.61     9854.88    139.77 o 
   5   7   1     1443.77     1432.76     32.64 o 
   6   7   1     7847.76     8030.25    207.48 o 
   7   7   1      197.98      198.97     15.53 o 
   8   7   1     1346.37     1366.59     37.89 o 
   9   7   1     2208.65     2312.99     99.17 o 
  10   7   1      434.60      489.37     50.74 o 
  11   7   1     1258.26     1367.68     50.42 o 
  12   7   1       10.93      -11.73     24.50 o 
 -13   8   1      169.92      163.32     55.31 o 
 -12   8   1       32.27       57.62     28.17 o 
 -11   8   1      132.43      142.34     43.31 o 
 -10   8   1      392.33      394.85     22.45 o 
  -9   8   1     3432.02     3703.90     88.54 o 
  -8   8   1     1075.27     1089.14     41.48 o 
  -7   8   1     7993.95     7920.69    135.93 o 
  -6   8   1      293.89      336.84     13.04 o 
  -5   8   1    11292.59    11231.50    164.26 o 
  -4   8   1     1301.15     1271.01     37.03 o 
  -3   8   1     3890.68     3662.12     51.72 o 
  -2   8   1      490.34      571.96     24.78 o 
  -1   8   1     2011.82     1906.41     24.12 o 
   0   8   1    16583.20    17767.07    386.12 o 
   1   8   1     1831.97     1933.41     34.62 o 
   2   8   1      244.77      185.79      9.63 o 
   3   8   1    11611.66    11375.62    134.34 o 
   4   8   1      300.44      259.57      8.95 o 
   5   8   1    16942.93    17389.96    245.91 o 
   6   8   1      324.72      316.03     22.65 o 
   7   8   1     9245.83     9248.97    167.69 o 
   8   8   1     1101.78     1084.49     40.37 o 
   9   8   1     1212.52     1294.57     38.80 o 
  10   8   1      313.04      324.91     23.32 o 
  11   8   1       72.53       92.35     39.84 o 
  12   8   1      196.34      191.20     39.13 o 
 -13   9   1     1460.27     1157.46     89.82 o 
 -12   9   1       16.32       33.72     35.82 o 
 -11   9   1     1718.32     1838.67     57.52 o 
 -10   9   1     2559.27     2632.70     64.52 o 
  -9   9   1      413.04      419.44     19.89 o 
  -8   9   1      776.17      783.22     38.12 o 
  -7   9   1     1450.96     1403.86     29.75 o 
  -6   9   1     4636.81     4655.96     70.53 o 
  -5   9   1      432.22      443.49     12.94 o 
  -4   9   1     2565.54     2662.77     68.20 o 
  -3   9   1     4260.70     4204.40     58.02 o 
  -2   9   1     7351.12     7435.98     88.53 o 
  -1   9   1     9757.06     9783.33    232.22 o 
   0   9   1      655.00      696.84     10.70 o 
   1   9   1    11207.99    11051.28    142.46 o 
   2   9   1        9.15       14.44      3.05 o 
   3   9   1     8337.41     8365.31    104.92 o 
   4   9   1     5187.89     5159.08     67.87 o 
   5   9   1       41.13       44.25      7.85 o 
   6   9   1     4409.33     4281.02     79.52 o 
   7   9   1     1161.88     1132.85     30.79 o 
   8   9   1     3342.89     3331.69    143.53 o 
   9   9   1     1783.64     1853.55     50.11 o 
  10   9   1      133.10      157.29     34.40 o 
  11   9   1     1341.62     1406.26     50.68 o 
  12   9   1      265.93      213.18     39.77 o 
 -12  10   1     2833.24     2776.15    110.96 o 
 -11  10   1      133.14      114.19     20.75 o 
 -10  10   1     1214.69     1287.73     68.03 o 
  -9  10   1       10.08       13.77     12.66 o 
  -8  10   1      579.10      527.01     20.28 o 
  -7  10   1      616.54      624.82     40.80 o 
  -6  10   1     1745.46     1625.94     31.19 o 
  -5  10   1     2251.34     2233.45     38.46 o 
  -4  10   1      383.09      377.96     11.18 o 
  -3  10   1      954.86      952.61     18.16 o 
  -2  10   1    18064.31    18155.24    211.62 o 
  -1  10   1      498.07      508.93      8.82 o 
   0  10   1    16994.77    17045.47    187.11 o 
   1  10   1     1254.54     1254.82     28.90 o 
   2  10   1    30177.71    30112.45    329.63 o 
   3  10   1     3698.45     3827.19     92.41 o 
   4  10   1     4478.99     4463.08     63.10 o 
   5  10   1      422.77      448.26     17.40 o 
   6  10   1     2234.53     2165.77    106.77 o 
   7  10   1      720.49      687.35     29.28 o 
   8  10   1     2848.11     2880.22     68.86 o 
   9  10   1        4.79       -3.16     14.25 o 
  10  10   1     2819.65     3042.63    144.51 o 
  11  10   1       25.78       33.69     18.35 o 
  12  10   1     2967.73     2910.28     98.10 o 
 -12  11   1        2.38       19.12     23.55 o 
 -11  11   1      602.36      628.16     57.48 o 
 -10  11   1     1419.64     1456.95    100.75 o 
  -9  11   1     1305.10     1335.67     38.47 o 
  -8  11   1      129.36      158.61     14.64 o 
  -7  11   1       14.60        1.96      7.81 o 
  -6  11   1     5245.91     5181.11     80.14 o 
  -5  11   1      142.35      154.13      9.03 o 
  -4  11   1     3384.55     3381.67     47.02 o 
  -3  11   1    10322.70    10481.80    124.73 o 
  -2  11   1      615.04      480.63     10.64 o 
  -1  11   1    11608.53    11854.23    218.75 o 
   0  11   1     2195.13     2264.30     36.20 o 
   1  11   1    12490.68    12633.54    142.69 o 
   2  11   1      547.38      543.41     11.01 o 
   3  11   1     1585.66     1506.11     24.10 o 
   4  11   1     5990.07     5956.04     77.16 o 
   5  11   1       82.79       65.95      8.93 o 
   6  11   1     6143.40     5998.24    131.24 o 
   7  11   1      359.74      343.29     25.72 o 
   8  11   1     3916.56     4076.29     94.96 o 
   9  11   1     1220.78     1266.45     43.76 o 
  10  11   1      346.32      377.01     27.61 o 
  11  11   1      882.11     1038.27     52.91 o 
  12  11   1      103.77      144.27     28.90 o 
 -12  12   1      120.28      110.87     30.51 o 
 -11  12   1        8.71        7.47     20.62 o 
 -10  12   1      448.02      478.17     56.69 o 
  -9  12   1     2780.63     2858.60     73.61 o 
  -8  12   1        0.02       24.89     25.64 o 
  -7  12   1     3691.04     3695.96    109.51 o 
  -6  12   1      288.05      279.54     11.88 o 
  -5  12   1     8437.56     8373.98    116.59 o 
  -4  12   1      369.77      364.29     10.03 o 
  -3  12   1     4358.78     4460.16     59.38 o 
  -2  12   1     1576.34     1575.87     30.05 o 
  -1  12   1     6092.35     6213.67     95.64 o 
   0  12   1      776.03      894.90     21.94 o 
   1  12   1     2765.80     2735.90     36.80 o 
   2  12   1     1555.30     1566.09     25.64 o 
   3  12   1     1665.55     1474.14     23.31 o 
   4  12   1      718.58      676.40     14.73 o 
   5  12   1    16286.76    16475.67    195.80 o 
   6  12   1      579.25      540.31     15.79 o 
   7  12   1     2615.30     2607.21     99.55 o 
   8  12   1       83.59       87.72     12.59 o 
   9  12   1     3337.25     3453.37     78.10 o 
  10  12   1      119.50      110.85     36.41 o 
  11  12   1       50.05       72.79     20.46 o 
 -12  13   1       40.49       53.15     27.55 o 
 -11  13   1      826.33      853.85     46.02 o 
 -10  13   1      539.11      598.11     61.07 o 
  -9  13   1      500.49      481.63     23.49 o 
  -8  13   1      277.40      299.00     17.50 o 
  -7  13   1      286.96      276.79     26.20 o 
  -6  13   1     2722.39     2694.76     47.44 o 
  -5  13   1       43.63       46.37     10.77 o 
  -4  13   1     4952.53     5015.89     83.81 o 
  -3  13   1     4170.97     4195.55     57.57 o 
  -2  13   1     2465.12     2491.94     40.77 o 
  -1  13   1     3207.68     3056.33     73.41 o 
   0  13   1      903.09      891.96     15.99 o 
   1  13   1    12614.29    12426.43    181.99 o 
   2  13   1     1454.06     1509.44     23.59 o 
   3  13   1     2972.12     2751.38     40.32 o 
   4  13   1     2318.35     2283.25     34.79 o 
   5  13   1     1442.85     1402.66     25.75 o 
   6  13   1      450.06      431.13     14.84 o 
   7  13   1       53.16       32.56     11.54 o 
   8  13   1      422.11      422.82     17.97 o 
   9  13   1     3334.43     3481.35     72.45 o 
  10  13   1      294.89      304.33     36.02 o 
  11  13   1     1928.74     2022.75     90.20 o 
 -12  14   1     1924.82     1980.63    125.04 o 
 -11  14   1      129.96      127.08     42.88 o 
 -10  14   1     1770.01     1830.69     54.67 o 
  -9  14   1      300.43      383.89     44.58 o 
  -8  14   1     4719.18     4751.11    108.08 o 
  -7  14   1       78.09       87.16     10.22 o 
  -6  14   1      847.25      815.46     71.74 o 
  -5  14   1      365.27      356.30     11.45 o 
  -4  14   1     1631.52     1639.21     26.52 o 
  -3  14   1      193.95      213.61     12.78 o 
  -2  14   1    15416.35    15119.13    175.86 o 
  -1  14   1       88.92       68.04      9.51 o 
   0  14   1     3304.52     3166.95     61.94 o 
   1  14   1      622.32      657.37     19.42 o 
   2  14   1    14742.99    14530.92    169.41 o 
   3  14   1       10.74        7.00      4.12 o 
   4  14   1      525.25      538.68     17.56 o 
   5  14   1     3365.17     3246.61     81.94 o 
   6  14   1      513.25      491.86     22.80 o 
   7  14   1      411.53      407.02     21.82 o 
   8  14   1     3607.53     3626.32     74.10 o 
   9  14   1       12.01       36.80     32.03 o 
  10  14   1      646.63      622.78     30.58 o 
  11  14   1        6.97        1.45     30.50 o 
 -11  15   1      322.50      307.24     48.29 o 
 -10  15   1     1326.86     1368.11     45.31 o 
  -9  15   1     1243.14     1330.41     43.58 o 
  -8  15   1     1828.96     1752.13     40.71 o 
  -7  15   1       92.41       92.81     10.27 o 
  -6  15   1     9717.22     9932.56    138.75 o 
  -5  15   1       18.77       25.78      9.07 o 
  -4  15   1     3471.14     3520.34     49.71 o 
  -3  15   1     8359.21     8189.25    104.07 o 
  -2  15   1     2202.59     2099.22     30.92 o 
  -1  15   1    10110.30    10043.63    117.65 o 
   0  15   1     1049.90     1074.09     16.33 o 
   1  15   1     7399.96     7260.27     93.72 o 
   2  15   1     3840.24     3786.56     54.86 o 
   3  15   1      573.82      574.42     16.81 o 
   4  15   1     2183.73     2101.39     34.06 o 
   5  15   1       54.29       58.39      8.60 o 
   6  15   1     5314.95     5171.29    144.65 o 
   7  15   1       92.51       82.49     12.28 o 
   8  15   1     4593.84     4662.34    131.17 o 
   9  15   1       38.16       45.27     18.17 o 
  10  15   1      197.77      273.00     33.45 o 
  11  15   1      686.78      642.90     58.04 o 
 -11  16   1      128.28       89.07     30.77 o 
 -10  16   1       22.68       11.54     44.54 o 
  -9  16   1     3447.26     3712.95     90.57 o 
  -8  16   1       24.63       11.30     10.61 o 
  -7  16   1     5947.35     6015.71    152.77 o 
  -6  16   1     1403.50     1417.05     27.97 o 
  -5  16   1    17305.62    17490.37    309.96 o 
  -4  16   1     1230.70     1180.08     29.96 o 
  -3  16   1     3650.45     3635.65     52.96 o 
  -2  16   1      723.11      775.05     41.83 o 
  -1  16   1     1855.75     1900.06     29.30 o 
   0  16   1      115.41      125.77     20.36 o 
   1  16   1     4651.78     4380.51     57.44 o 
   2  16   1      637.24      627.09     13.20 o 
   3  16   1     5990.34     6044.03    116.16 o 
   4  16   1      515.33      509.86     13.38 o 
   5  16   1    17467.19    17222.16    239.93 o 
   6  16   1      139.41      136.32     11.83 o 
   7  16   1     1213.32     1261.36     73.48 o 
   8  16   1      496.45      506.48     25.66 o 
   9  16   1     2579.99     2691.75     97.59 o 
  10  16   1       38.34       55.55     23.71 o 
  11  16   1       65.90       45.77     29.79 o 
 -11  17   1      700.46      757.85     61.87 o 
 -10  17   1        3.50       16.44     25.64 o 
  -9  17   1     3121.39     3226.79    101.82 o 
  -8  17   1     2655.03     2680.28     59.55 o 
  -7  17   1       69.57       70.73     10.84 o 
  -6  17   1     4799.23     4783.35     83.83 o 
  -5  17   1      122.52      122.47      9.09 o 
  -4  17   1     5295.02     5248.63     73.09 o 
  -3  17   1     9661.46     9507.44    113.74 o 
  -2  17   1      307.75      310.52      8.78 o 
  -1  17   1     9869.60     9871.22    112.86 o 
   0  17   1     1172.10     1156.14     24.00 o 
   1  17   1     7368.67     7233.65     89.84 o 
   2  17   1     5419.95     5368.73     75.21 o 
   3  17   1        6.36        6.73      5.46 o 
   4  17   1     4041.12     4100.38     63.10 o 
   5  17   1      966.67      885.30     45.42 o 
   6  17   1     1184.69     1164.05     35.00 o 
   7  17   1      166.75      168.36     22.37 o 
   8  17   1      472.50      466.15     28.53 o 
   9  17   1     2796.52     2812.94     89.56 o 
  10  17   1      257.18      265.75     33.89 o 
  11  17   1     1469.84     1392.23     68.96 o 
 -11  18   1      322.20      333.36     57.44 o 
 -10  18   1     1953.13     1863.56     93.03 o 
  -9  18   1      191.74      174.74     27.00 o 
  -8  18   1     1553.07     1579.05     46.27 o 
  -7  18   1      248.14      220.46     14.75 o 
  -6  18   1       20.77       -1.60      8.40 o 
  -5  18   1      702.79      680.53     27.03 o 
  -4  18   1     1432.95     1421.76     29.19 o 
  -3  18   1       44.26       46.54      7.42 o 
  -2  18   1    13081.35    12963.74    160.15 o 
  -1  18   1      519.79      484.79     18.03 o 
   0  18   1     9882.96     9901.46    117.41 o 
   1  18   1      293.12      290.70     22.25 o 
   2  18   1     5380.34     5513.45     82.68 o 
   3  18   1      669.52      669.15     15.69 o 
   4  18   1       25.00       36.23      8.66 o 
   5  18   1     1251.69     1233.11     29.97 o 
   6  18   1      230.58      251.25     18.11 o 
   7  18   1      106.57      151.16     20.46 o 
   8  18   1      527.46      586.09     34.05 o 
   9  18   1      231.29      232.97     27.52 o 
  10  18   1      692.18      710.70     46.06 o 
 -11  19   1     1082.58     1082.13     81.29 o 
 -10  19   1      321.30      358.69     48.88 o 
  -9  19   1     1136.91     1287.41     56.19 o 
  -8  19   1      716.69      753.12     31.07 o 
  -7  19   1      661.59      617.63     25.53 o 
  -6  19   1     6494.42     6520.82    115.48 o 
  -5  19   1      238.35      241.19     12.29 o 
  -4  19   1     4077.56     3869.65     65.51 o 
  -3  19   1      294.62      269.63     10.37 o 
  -2  19   1     1059.96     1027.30     51.66 o 
  -1  19   1     2564.81     2405.22     90.13 o 
   0  19   1      482.73      482.37     12.75 o 
   1  19   1     1172.57     1151.33     22.88 o 
   2  19   1     1238.36     1240.87     64.65 o 
   3  19   1      383.38      361.10     13.52 o 
   4  19   1      499.38      502.07     15.74 o 
   5  19   1       33.94        9.12     13.41 o 
   6  19   1      889.76      935.20     41.86 o 
   7  19   1      232.08      265.59     23.57 o 
   8  19   1     1353.08     1347.76     55.72 o 
   9  19   1      394.50      443.34     39.19 o 
  10  19   1      222.40      177.81     30.58 o 
 -11  20   1        4.32        1.58     30.14 o 
 -10  20   1        1.18       41.73     26.11 o 
  -9  20   1     1753.43     1778.30     71.96 o 
  -8  20   1      617.26      605.00     26.07 o 
  -7  20   1     3848.66     3958.84     93.38 o 
  -6  20   1      910.78      921.98     30.93 o 
  -5  20   1     5168.82     5088.11    124.82 o 
  -4  20   1      352.00      317.50     22.01 o 
  -3  20   1     4655.04     4468.86     68.62 o 
  -2  20   1      980.15      954.14     43.61 o 
  -1  20   1      325.12      314.85     10.49 o 
   0  20   1      692.84      664.46     37.05 o 
   1  20   1     2142.97     2059.23     78.22 o 
   2  20   1     1261.83     1204.96     38.13 o 
   3  20   1     4599.28     4487.18     82.55 o 
   4  20   1       43.65       56.99     15.46 o 
   5  20   1     4245.41     4159.22     89.21 o 
   6  20   1      359.43      307.95     25.04 o 
   7  20   1     1552.91     1680.63     60.18 o 
   8  20   1      139.43      163.15     23.75 o 
   9  20   1      732.39      778.34     44.39 o 
  10  20   1        4.33      -27.27     54.75 o 
 -11  21   1      806.20      627.90     57.68 o 
 -10  21   1       41.11       31.56     28.40 o 
  -9  21   1     2093.70     2041.13     76.89 o 
  -8  21   1     1606.63     1674.16     78.62 o 
  -7  21   1      800.58      773.72     37.88 o 
  -6  21   1     1054.21     1016.00     54.30 o 
  -5  21   1      387.87      387.70     19.76 o 
  -4  21   1     1418.27     1363.57     32.13 o 
  -3  21   1    10274.16     9902.23    162.61 o 
  -2  21   1      416.64      374.83     16.33 o 
  -1  21   1     7276.72     7011.58    172.73 o 
   0  21   1       44.87       63.10     24.58 o 
   1  21   1     7189.71     7014.12    217.39 o 
   2  21   1      680.17      645.60     48.41 o 
   3  21   1      730.20      676.29     19.98 o 
   4  21   1     1329.72     1312.54    108.46 o 
   5  21   1        7.92       21.78     10.88 o 
   6  21   1     2395.71     2436.05     94.36 o 
   7  21   1      205.31      250.95     35.90 o 
   8  21   1      747.58      773.13     50.15 o 
   9  21   1      226.96      235.16     27.39 o 
  10  21   1      112.52      137.25     53.89 o 
 -10  22   1     2837.58     2482.10    145.60 o 
  -9  22   1      213.01      255.68     28.42 o 
  -8  22   1      222.24      220.99     21.26 o 
  -7  22   1      248.11      217.62     19.98 o 
  -6  22   1      382.77      352.10     21.03 o 
  -5  22   1     3616.83     3547.19     73.40 o 
  -4  22   1     2095.03     1967.37     42.32 o 
  -3  22   1        0.75       -2.92      8.38 o 
  -2  22   1     5217.61     5063.19    178.64 o 
  -1  22   1      120.94      140.81     16.92 o 
   0  22   1    11318.01    10960.07    405.85 o 
   1  22   1     2298.50     2240.35     97.17 o 
   2  22   1     5370.02     5237.13    187.58 o 
   3  22   1        4.12       16.32     19.41 o 
   4  22   1     3824.96     3827.25     83.61 o 
   5  22   1      411.67      369.55     18.47 o 
   6  22   1       48.07       68.34     22.57 o 
   7  22   1      673.83      716.97     38.28 o 
   8  22   1      461.35      501.71     70.03 o 
   9  22   1      328.49      377.16     36.78 o 
  10  22   1     1476.68     1364.81    105.84 o 
 -10  23   1      258.35      210.11     36.61 o 
  -9  23   1       19.24      -20.18     21.25 o 
  -8  23   1     1419.18     1449.58     48.20 o 
  -7  23   1      135.43      129.50     19.49 o 
  -6  23   1     4077.02     4201.56    134.86 o 
  -5  23   1     1590.62     1628.99     40.07 o 
  -4  23   1     3023.60     3003.39    106.19 o 
  -3  23   1      116.35      104.04     12.51 o 
  -2  23   1      229.70      251.83     28.17 o 
  -1  23   1     1965.94     1888.06    136.44 o 
   0  23   1       64.71       92.48     10.77 o 
   1  23   1     1284.18     1215.98     41.08 o 
   2  23   1     1886.76     1840.19     45.75 o 
   3  23   1     2971.64     2893.35    139.13 o 
   4  23   1     3794.50     3864.44     89.81 o 
   5  23   1      256.21      260.57     19.80 o 
   6  23   1     2376.00     2444.46     76.30 o 
   7  23   1      234.70      321.14     33.10 o 
   8  23   1      972.08      966.41     85.03 o 
   9  23   1      507.26      455.35     40.55 o 
 -10  24   1      127.63       94.44     42.60 o 
  -9  24   1     1663.77     1435.83     67.72 o 
  -8  24   1      588.84      630.63     55.31 o 
  -7  24   1     3799.25     3817.63     89.26 o 
  -6  24   1       32.44       26.02     26.03 o 
  -5  24   1     1378.89     1311.42     37.57 o 
  -4  24   1       62.98       59.03     10.36 o 
  -3  24   1     4213.86     4190.06     78.45 o 
  -2  24   1     1004.44      992.15     93.68 o 
  -1  24   1       16.96       32.34     12.66 o 
   0  24   1       36.67       43.44      9.16 o 
   1  24   1       71.38       84.39      9.20 o 
   2  24   1        8.93       19.68      7.86 o 
   3  24   1     5363.24     5399.51    102.26 o 
   4  24   1      523.85      542.21     20.28 o 
   5  24   1     2555.77     2565.01     63.30 o 
   6  24   1        6.36       -4.68     21.66 o 
   7  24   1     3757.58     3973.76    131.01 o 
   8  24   1        1.57        9.58     29.04 o 
   9  24   1      168.92      169.67     35.55 o 
  -9  25   1      388.43      443.82     50.89 o 
  -8  25   1      768.41      744.78     36.47 o 
  -7  25   1      305.93      308.44     19.17 o 
  -6  25   1      483.01      464.68     21.18 o 
  -5  25   1      382.11      391.18     18.43 o 
  -4  25   1      451.18      466.05     17.59 o 
  -3  25   1     1128.61     1158.05     30.21 o 
  -2  25   1      186.54      201.59     13.18 o 
  -1  25   1     4828.23     4712.12     89.95 o 
   0  25   1      698.03      668.24     45.57 o 
   1  25   1     3928.96     3882.36    103.30 o 
   2  25   1       67.67       64.43     10.00 o 
   3  25   1     1189.26     1241.53     33.75 o 
   4  25   1     1204.09     1158.35     31.57 o 
   5  25   1        2.66      -12.59     16.57 o 
   6  25   1     2471.21     2542.11     99.13 o 
   7  25   1      429.13      424.95     33.38 o 
   8  25   1      859.95      889.27     62.50 o 
   9  25   1      750.35      780.62     86.72 o 
  -9  26   1       57.35      137.83     43.55 o 
  -8  26   1        2.01       14.28     15.84 o 
  -7  26   1       44.32       54.79     16.59 o 
  -6  26   1       72.31       82.80     15.10 o 
  -5  26   1       54.57       82.82     12.55 o 
  -4  26   1     1999.42     2091.72     68.09 o 
  -3  26   1        3.32       23.25     10.98 o 
  -2  26   1     1038.81     1005.37     40.01 o 
  -1  26   1       14.10       18.77      9.27 o 
   0  26   1     4236.16     4261.79    165.14 o 
   1  26   1      488.76      529.49     19.12 o 
   2  26   1     3805.05     3869.07     79.10 o 
   3  26   1      371.88      388.81     16.48 o 
   4  26   1     2763.60     2871.87     99.50 o 
   5  26   1      883.18      919.61     62.46 o 
   6  26   1      209.43      230.35     38.66 o 
   7  26   1       59.50       21.63     28.72 o 
   8  26   1      538.16      499.45     45.55 o 
  -9  27   1        7.43      -11.76     38.50 o 
  -8  27   1     1516.69     1462.50     97.08 o 
  -7  27   1        7.99      -14.79     17.67 o 
  -6  27   1     1083.41     1141.72     68.70 o 
  -5  27   1      557.86      551.36     23.11 o 
  -4  27   1     1782.18     1810.69     45.63 o 
  -3  27   1      127.95      157.93     32.07 o 
  -2  27   1     1278.60     1231.50     34.45 o 
  -1  27   1     1641.78     1703.93     47.48 o 
   0  27   1       14.40       41.53     13.89 o 
   1  27   1     1556.73     1585.85     40.16 o 
   2  27   1     1376.70     1385.86     35.40 o 
   3  27   1     1217.44     1171.21     31.94 o 
   4  27   1     2802.53     2864.49     61.66 o 
   5  27   1      292.35      302.14     19.22 o 
   6  27   1     2923.15     3141.73    116.00 o 
   7  27   1        0.30       29.76     28.95 o 
   8  27   1     1665.58     1718.87    128.50 o 
  -8  28   1        3.73      -27.57     27.57 o 
  -7  28   1     3046.32     2981.02    146.09 o 
  -6  28   1       13.45        7.36     16.24 o 
  -5  28   1     1911.25     1916.89    118.45 o 
  -4  28   1       52.32       36.01     35.50 o 
  -3  28   1     1500.85     1506.48     62.44 o 
  -2  28   1        0.80       10.06     11.23 o 
  -1  28   1        0.64       12.92     15.34 o 
   0  28   1     1083.97     1033.41     34.69 o 
   1  28   1     1625.05     1744.27     54.03 o 
   2  28   1      587.09      565.88     28.21 o 
   3  28   1     3315.94     3421.83     74.27 o 
   4  28   1       55.79       39.39     13.18 o 
   5  28   1     2765.60     2892.43    128.71 o 
   6  28   1       73.50       66.00     24.11 o 
   7  28   1     4597.40     4850.81    428.46 o 
   8  28   1      157.91      172.20     43.95 o 
  -7  29   1      318.98      346.60     30.42 o 
  -6  29   1      531.33      518.83     34.38 o 
  -5  29   1      122.38      138.27     21.53 o 
  -4  29   1      481.28      466.88     27.63 o 
  -3  29   1        5.47       40.59     17.44 o 
  -2  29   1      434.46      392.60     22.65 o 
  -1  29   1     2966.32     3045.66     77.99 o 
   0  29   1      105.96       99.33     16.09 o 
   1  29   1     1355.12     1382.37     46.34 o 
   2  29   1      323.26      344.36     23.00 o 
   3  29   1     1900.49     1901.14     68.25 o 
   4  29   1      137.33      110.68     17.60 o 
   5  29   1       87.54      104.24     18.64 o 
   6  29   1      639.15      655.85     36.30 o 
   7  29   1      421.25      406.81    113.62 o 
  -7  30   1        3.01       -0.89     24.20 o 
  -6  30   1       32.68       42.18     20.43 o 
  -5  30   1       55.36       24.81     26.04 o 
  -4  30   1     1297.60     1358.69     49.72 o 
  -3  30   1      309.17      370.31     77.76 o 
  -2  30   1      954.25      948.86     39.00 o 
  -1  30   1      365.33      373.96     24.53 o 
   0  30   1     2710.52     2794.61    101.59 o 
   1  30   1      190.86      209.68     32.35 o 
   2  30   1     1624.92     1635.94     49.67 o 
   3  30   1     1606.11     1499.07     47.05 o 
   4  30   1     1370.07     1383.63    158.01 o 
   5  30   1        0.74        0.30     16.48 o 
   6  30   1      172.29      148.86     27.59 o 
   7  30   1      647.09      548.88     61.86 o 
  -7  31   1      132.23       85.37     41.03 o 
  -6  31   1      922.50      871.51     43.79 o 
  -5  31   1        3.95       11.41     20.39 o 
  -4  31   1     2033.49     2063.75     93.78 o 
  -3  31   1      395.05      382.15     55.78 o 
  -2  31   1      856.59      900.77     40.29 o 
  -1  31   1      196.79      228.46     22.73 o 
   0  31   1        8.09       25.85     30.49 o 
   1  31   1      648.46      628.49     43.60 o 
   2  31   1      278.08      316.72     25.33 o 
   3  31   1       24.75       56.75     17.99 o 
   4  31   1      977.98      981.59     43.12 o 
   5  31   1       20.13       29.65     22.80 o 
   6  31   1     2049.78     1870.96    270.77 o 
  -6  32   1       47.79        7.62     37.32 o 
  -5  32   1     1247.83     1133.69     51.77 o 
  -4  32   1      102.70      122.92     42.17 o 
  -3  32   1     2665.43     2762.15    117.41 o 
  -2  32   1      409.45      420.49     39.85 o 
  -1  32   1      115.13      140.58     22.10 o 
   0  32   1      662.81      687.51     33.24 o 
   1  32   1      729.20      796.45     67.47 o 
   2  32   1      542.33      549.10     44.11 o 
   3  32   1     1421.63     1434.30    151.15 o 
   4  32   1      220.41      273.11     58.15 o 
   5  32   1     1671.85     1698.70    120.45 o 
  -5  33   1      267.07      260.84     57.12 o 
  -4  33   1      702.15      700.24     52.00 o 
  -3  33   1     1527.24     1538.18     72.69 o 
  -2  33   1        4.29        8.68     27.69 o 
  -1  33   1     4678.78     5157.52    189.77 o 
   0  33   1      193.09      159.06     31.16 o 
   1  33   1     1641.64     1740.62     77.35 o 
   2  33   1     1256.31     1417.14     69.77 o 
   3  33   1     1401.04     1421.46     76.24 o 
   4  33   1      633.86      595.91     75.44 o 
  -4  34   1      407.27      340.54     64.31 o 
  -3  34   1      193.52      228.33     39.92 o 
  -2  34   1     3463.37     3839.76    160.24 o 
  -1  34   1       37.16       50.49     27.53 o 
   0  34   1     4162.85     4591.72    179.00 o 
   1  34   1      834.73      829.06     53.42 o 
   2  34   1      716.61      863.35     61.08 o 
   3  34   1      524.42      319.17     72.28 o 
  -2  35   1       51.66      -28.48     36.29 o 
  -1  35   1      253.79      159.06     44.66 o 
   0  35   1       24.56      -40.47     40.47 o 
   1  35   1     1086.62      981.11     91.55 o 
 -12   0   2     4220.95     4399.86    193.86 o 
 -10   0   2     6402.81     6723.90    244.42 o 
  -8   0   2        5.99        0.79     19.17 o 
  -6   0   2     1560.45     1436.99     36.24 o 
  -4   0   2    17471.21    17118.78    273.98 o 
  -2   0   2    88966.93    89325.23   2033.18 o 
   0   0   2    46308.27    45456.66   1049.28 o 
   2   0   2      277.73      246.61      9.71 o 
   4   0   2     7393.67     6890.24    135.57 o 
   6   0   2      435.31      433.29     19.89 o 
   8   0   2      378.73      371.33     24.93 o 
  10   0   2     6830.31     7682.38    290.83 o 
  12   0   2      485.90      534.42     71.41 o 
 -13   1   2      832.10      944.54     82.82 o 
 -12   1   2      149.98      205.14     31.83 o 
 -11   1   2     2319.27     2377.46     76.51 o 
 -10   1   2      399.90      465.02     41.31 o 
  -9   1   2      651.02      588.43     27.30 o 
  -8   1   2    11499.19    11094.11    199.40 o 
  -7   1   2      202.73      175.80     38.98 o 
  -6   1   2     6162.36     6136.16     95.28 o 
  -5   1   2     2356.69     2279.67     36.07 o 
  -4   1   2    10593.11    10319.51    123.18 o 
  -3   1   2     6118.05     6268.37     69.20 o 
  -2   1   2      159.15      210.17      4.29 o 
  -1   1   2    21766.92    23192.41    293.40 o 
   0   1   2       41.94       51.73      2.01 o 
   1   1   2     3566.57     3410.63     45.32 o 
   2   1   2    14125.96    13609.45    181.59 o 
   3   1   2     3983.06     3840.57     52.97 o 
   4   1   2     2359.18     2174.93     36.12 o 
   5   1   2        2.16       -0.39      9.55 o 
   6   1   2     6684.26     6593.13    100.01 o 
   7   1   2     1197.79     1203.94     28.94 o 
   8   1   2      645.57      680.87     24.19 o 
   9   1   2     1167.43     1246.25     36.64 o 
  10   1   2     1396.71     1470.11     48.23 o 
  11   1   2     1642.01     1829.92     78.34 o 
  12   1   2        0.88       63.32     45.99 o 
 -13   2   2      377.86      340.71     37.18 o 
 -12   2   2        8.18       11.29     19.88 o 
 -11   2   2      500.01      520.64     35.09 o 
 -10   2   2      594.80      558.43     34.48 o 
  -9   2   2     4664.75     4702.55    103.92 o 
  -8   2   2      244.53      246.29     26.67 o 
  -7   2   2    13095.02    13063.38    237.85 o 
  -6   2   2       53.33       67.58      9.86 o 
  -5   2   2     5957.41     5519.10     75.38 o 
  -4   2   2      171.98      249.18      7.21 o 
  -3   2   2    12651.54    12428.25    139.95 o 
  -2   2   2     3719.41     4082.29     50.45 o 
  -1   2   2      956.21     1036.59     22.64 o 
   0   2   2    16022.83    16194.95    189.67 o 
   1   2   2      717.98      818.57     13.05 o 
   2   2   2      525.57      551.72     11.22 o 
   3   2   2    12246.78    11573.46    139.52 o 
   4   2   2      627.87      639.42     19.89 o 
   5   2   2     5591.13     5242.90     76.31 o 
   6   2   2      818.20      794.41     19.59 o 
   7   2   2    10073.52     9661.27    144.14 o 
   8   2   2      287.64      275.21     15.90 o 
   9   2   2      819.05      825.29     38.43 o 
  10   2   2      320.68      372.87     26.87 o 
  11   2   2       49.95       66.77     24.99 o 
  12   2   2       22.30        7.32     29.19 o 
 -13   3   2      481.58      484.28     40.13 o 
 -12   3   2       51.66       53.43     20.65 o 
 -11   3   2     4516.93     4812.95    136.29 o 
 -10   3   2      384.99      395.13     28.44 o 
  -9   3   2      585.14      579.97     21.75 o 
  -8   3   2     2787.78     2726.49     60.38 o 
  -7   3   2      615.78      698.53     19.99 o 
  -6   3   2     5803.95     5866.89     85.32 o 
  -5   3   2     8970.23     8654.79    112.99 o 
  -4   3   2    15695.45    15417.04    183.66 o 
  -3   3   2       61.68      123.86      4.19 o 
  -2   3   2    12170.42    12644.63    137.30 o 
  -1   3   2     2254.32     2277.88     40.35 o 
   0   3   2     2934.04     2932.42     37.22 o 
   1   3   2     3505.47     3316.26     41.08 o 
   2   3   2     2786.62     2559.25     37.20 o 
   3   3   2     1083.64      872.70     17.49 o 
   4   3   2     3179.44     2927.26     51.74 o 
   5   3   2       46.95       51.50      6.58 o 
   6   3   2     2053.49     2052.72     38.68 o 
   7   3   2        1.61       39.07     11.18 o 
   8   3   2      386.23      382.46     20.49 o 
   9   3   2      790.86      886.60     43.05 o 
  10   3   2      256.47      261.79     20.20 o 
  11   3   2     1288.93     1378.68     69.69 o 
  12   3   2       62.20       48.07     29.53 o 
 -13   4   2      103.24      140.70     39.57 o 
 -12   4   2     2827.01     3145.20    108.56 o 
 -11   4   2       69.95       94.03     19.71 o 
 -10   4   2     4543.18     4669.15    104.23 o 
  -9   4   2      293.47      291.82     17.69 o 
  -8   4   2     2882.85     2788.04     60.23 o 
  -7   4   2     1788.98     1700.99     37.25 o 
  -6   4   2       37.68       57.07     10.65 o 
  -5   4   2      296.21      342.59     19.77 o 
  -4   4   2    15897.35    15143.02    184.41 o 
  -3   4   2      165.22      189.88      6.00 o 
  -2   4   2     2293.24     2061.90     34.42 o 
  -1   4   2    37184.92    36816.93    699.76 o 
   0   4   2    24534.25    24003.13    329.25 o 
   1   4   2      480.32      494.22      9.26 o 
   2   4   2    23754.30    23421.32    277.58 o 
   3   4   2      754.68      748.96     53.05 o 
   4   4   2     3018.29     3054.57     48.18 o 
   5   4   2     1094.94     1058.43     40.38 o 
   6   4   2      830.41      821.62     23.54 o 
   7   4   2      263.49      284.22     15.02 o 
   8   4   2     1379.04     1304.72     37.49 o 
   9   4   2      419.56      428.73     21.48 o 
  10   4   2     3229.13     3534.56     87.79 o 
  11   4   2      304.42      319.53     27.12 o 
  12   4   2      921.81      881.82     55.25 o 
 -13   5   2      732.77      748.60     84.32 o 
 -12   5   2      193.41      215.50     37.32 o 
 -11   5   2       78.92      103.56     18.08 o 
 -10   5   2      523.49      533.90     23.00 o 
  -9   5   2      819.39      805.02     28.53 o 
  -8   5   2     8763.65     8688.64    160.15 o 
  -7   5   2       37.82       34.20     11.83 o 
  -6   5   2     3575.48     3606.59     54.92 o 
  -5   5   2     1026.54      954.90     19.00 o 
  -4   5   2     7773.35     7432.02    126.27 o 
  -3   5   2     3523.52     3359.03     50.74 o 
  -2   5   2       72.47       88.89      3.52 o 
  -1   5   2    56652.42    55933.70   1240.14 o 
   0   5   2     3965.61     4017.92     50.76 o 
   1   5   2    25577.10    24864.04    315.87 o 
   2   5   2    21716.04    21403.47    254.62 o 
   3   5   2     6930.62     7096.29    101.28 o 
   4   5   2     5307.86     5476.26     98.07 o 
   5   5   2      248.83      244.54     11.59 o 
   6   5   2     9836.37     9532.29    157.30 o 
   7   5   2      151.81      172.65     15.11 o 
   8   5   2     2461.32     2492.34     60.18 o 
   9   5   2      658.10      737.93     36.38 o 
  10   5   2      754.99      753.51     34.96 o 
  11   5   2     1242.27     1431.21    114.91 o 
  12   5   2        0.97       22.81     23.62 o 
 -13   6   2       35.07       27.03     27.16 o 
 -12   6   2      133.18      114.16     26.99 o 
 -11   6   2      880.43      917.76     47.19 o 
 -10   6   2      443.10      444.31     45.25 o 
  -9   6   2     1826.30     1872.34     47.67 o 
  -8   6   2        0.19       -4.47     31.48 o 
  -7   6   2    10246.21    10397.40    146.17 o 
  -6   6   2      222.76      213.59     10.71 o 
  -5   6   2    25335.20    25700.28    308.07 o 
  -4   6   2     2373.62     2287.41     71.29 o 
  -3   6   2     3733.14     3414.72     48.81 o 
  -2   6   2      468.94      483.92      9.17 o 
  -1   6   2     3237.14     3239.42     41.20 o 
   0   6   2      581.33      576.86     10.72 o 
   1   6   2      121.47      107.68      3.89 o 
   2   6   2     5842.39     5881.54    101.77 o 
   3   6   2    17205.79    17142.25    229.94 o 
   4   6   2     2235.21     2121.78     40.43 o 
   5   6   2    10009.48    10165.28    152.66 o 
   6   6   2       13.81       28.59     10.20 o 
   7   6   2     8166.76     8061.03    187.50 o 
   8   6   2      727.62      660.16     45.38 o 
   9   6   2     1422.94     1437.44     41.28 o 
  10   6   2     1168.34     1344.66     65.31 o 
  11   6   2       91.65       98.08     22.34 o 
  12   6   2       55.99       38.65     24.58 o 
 -13   7   2     1517.41     1421.21    103.83 o 
 -12   7   2        0.72       27.44     23.56 o 
 -11   7   2     4799.24     5266.72    157.73 o 
 -10   7   2      560.59      591.70     38.74 o 
  -9   7   2      366.04      349.90     18.12 o 
  -8   7   2       77.51      104.89     25.76 o 
  -7   7   2      388.66      359.88     12.42 o 
  -6   7   2     2504.77     2448.50     41.31 o 
  -5   7   2     2504.83     2565.83     40.28 o 
  -4   7   2     4002.19     3840.87     55.41 o 
  -3   7   2     3953.32     3742.05     52.28 o 
  -2   7   2    20546.38    20849.55    229.76 o 
  -1   7   2    19099.99    18526.07    518.32 o 
   0   7   2    13316.04    13635.83    231.52 o 
   1   7   2    10233.01    10235.86    188.76 o 
   2   7   2     4368.90     4267.51     58.43 o 
   3   7   2     6565.58     6547.07     85.95 o 
   4   7   2    17707.79    18192.64    504.28 o 
   5   7   2        7.56       15.44      6.60 o 
   6   7   2     3313.50     3320.24     63.03 o 
   7   7   2      158.37      161.31     13.68 o 
   8   7   2     1820.22     1857.28     48.76 o 
   9   7   2     1659.60     1723.92     70.45 o 
  10   7   2        8.34       29.24     17.66 o 
  11   7   2      651.34      662.25     42.22 o 
  12   7   2       52.29       12.63     27.88 o 
 -13   8   2       85.31       53.88     35.67 o 
 -12   8   2     1222.98     1289.21     57.62 o 
 -11   8   2      124.67      136.10     24.28 o 
 -10   8   2     1181.15     1178.94     36.46 o 
  -9   8   2        0.20      -10.26     11.44 o 
  -8   8   2     1895.75     1918.51     60.05 o 
  -7   8   2     2258.29     2150.10     40.54 o 
  -6   8   2      454.68      409.28     17.04 o 
  -5   8   2     1406.80     1512.11     52.51 o 
  -4   8   2     7442.05     7634.77    104.40 o 
  -3   8   2       20.32       12.99      3.93 o 
  -2   8   2    26269.51    26096.82    299.78 o 
  -1   8   2      458.08      415.80      8.05 o 
   0   8   2    29966.68    29317.58    445.90 o 
   1   8   2     1996.81     2116.72     34.93 o 
   2   8   2    18203.79    17192.32    206.59 o 
   3   8   2        4.24       11.78      4.40 o 
   4   8   2      653.56      646.14     33.03 o 
   5   8   2      264.95      272.77     13.73 o 
   6   8   2      246.59      262.66     23.24 o 
   7   8   2      695.36      726.50     36.02 o 
   8   8   2     4769.03     5003.03    116.77 o 
   9   8   2      223.57      274.96     20.62 o 
  10   8   2     2435.04     2611.25     84.17 o 
  11   8   2      110.73      150.00     30.73 o 
  12   8   2     1535.38     1391.98     73.40 o 
 -13   9   2     2029.09     1750.78     87.30 o 
 -12   9   2       52.18       85.88     26.67 o 
 -11   9   2      210.06      233.16     41.54 o 
 -10   9   2      598.67      611.45     27.95 o 
  -9   9   2     2456.01     2489.83     61.58 o 
  -8   9   2      929.72      962.75     53.08 o 
  -7   9   2      106.91      111.30     10.65 o 
  -6   9   2     1795.54     1776.58     34.29 o 
  -5   9   2      406.67      395.18     18.43 o 
  -4   9   2     9084.84     8963.40    114.98 o 
  -3   9   2     5354.26     5178.65     68.72 o 
  -2   9   2     4016.09     3941.29     52.64 o 
  -1   9   2     9270.56     9095.06    218.85 o 
   0   9   2      771.46      820.23     13.92 o 
   1   9   2    10788.35    10247.16    111.34 o 
   2   9   2     4645.99     4417.19     56.42 o 
   3   9   2      902.04      837.64     33.08 o 
   4   9   2     9098.08     8931.53    149.39 o 
   5   9   2       69.47       85.55      9.57 o 
   6   9   2     3421.42     3314.74     66.85 o 
   7   9   2     1829.03     1820.10     42.99 o 
   8   9   2      375.81      356.53     19.23 o 
   9   9   2      880.90      891.53     32.49 o 
  10   9   2        1.55        1.27     17.77 o 
  11   9   2      892.78      949.07     44.48 o 
  12   9   2      293.06      141.86     31.48 o 
 -13  10   2       11.21       15.70     51.20 o 
 -12  10   2      157.17      156.08     41.58 o 
 -11  10   2       81.67       50.70     23.08 o 
 -10  10   2      246.70      263.83     44.78 o 
  -9  10   2     1912.57     1860.50     86.65 o 
  -8  10   2       32.06       44.76     11.91 o 
  -7  10   2     5005.17     5028.00     81.63 o 
  -6  10   2      537.86      501.96     14.67 o 
  -5  10   2    12516.62    12617.82    161.18 o 
  -4  10   2       56.23       57.27      6.75 o 
  -3  10   2     1926.53     1687.62     25.99 o 
  -2  10   2       80.42       85.67     11.44 o 
  -1  10   2      509.39      390.05      8.01 o 
   0  10   2     1569.66     1627.66     27.20 o 
   1  10   2     5079.61     5080.95     60.94 o 
   2  10   2      135.38      163.32      6.11 o 
   3  10   2     7336.52     6984.04     97.48 o 
   4  10   2     2170.68     2109.91     36.74 o 
   5  10   2    17312.71    17660.80    244.14 o 
   6  10   2      877.20      842.43     30.70 o 
   7  10   2     4620.91     4661.02     78.98 o 
   8  10   2       42.21       54.68     47.02 o 
   9  10   2     1369.04     1369.57     34.95 o 
  10  10   2        1.30       -2.33     15.44 o 
  11  10   2       24.29       18.47     20.74 o 
  12  10   2       34.59        0.79     48.68 o 
 -13  11   2      806.28      684.01     61.71 o 
 -12  11   2        0.38       -0.90     25.64 o 
 -11  11   2      438.52      421.20     90.66 o 
 -10  11   2     1025.76     1052.09     35.01 o 
  -9  11   2      184.53      220.83     16.94 o 
  -8  11   2      433.64      461.80     16.23 o 
  -7  11   2      170.01      184.20     20.95 o 
  -6  11   2     7378.51     7478.89    106.67 o 
  -5  11   2      217.82      207.34      9.09 o 
  -4  11   2      851.57      813.14     17.54 o 
  -3  11   2     4399.18     4301.87     56.71 o 
  -2  11   2     7052.65     7077.80     81.52 o 
  -1  11   2    21738.33    21567.92    636.60 o 
   0  11   2      425.23      374.43     14.17 o 
   1  11   2    19532.90    19428.98    221.10 o 
   2  11   2      953.57      889.97     16.90 o 
   3  11   2     8209.31     8032.07     99.16 o 
   4  11   2    10779.07    10697.51    301.60 o 
   5  11   2       54.58       62.51      9.04 o 
   6  11   2     2169.52     2136.70     44.80 o 
   7  11   2      779.52      811.48     24.18 o 
   8  11   2     1393.29     1356.62     33.80 o 
   9  11   2     1647.24     1698.26     44.08 o 
  10  11   2      128.50      142.20     50.30 o 
  11  11   2     1238.44     1270.14     49.95 o 
 -12  12   2     1125.31     1073.43     58.39 o 
 -11  12   2       42.35       29.34     25.55 o 
 -10  12   2     2430.20     2493.31    105.84 o 
  -9  12   2       36.51       54.84     15.66 o 
  -8  12   2     2092.32     2175.99     47.21 o 
  -7  12   2      127.91      145.48     11.74 o 
  -6  12   2      213.30      223.06     20.08 o 
  -5  12   2        6.44        4.77      6.25 o 
  -4  12   2     2509.62     2520.91     49.30 o 
  -3  12   2     4622.79     4843.54     62.96 o 
  -2  12   2    23757.64    23765.57    276.73 o 
  -1  12   2      492.28      522.78     12.90 o 
   0  12   2    14489.08    14348.53    213.79 o 
   1  12   2      523.18      544.90     13.10 o 
   2  12   2    14162.75    13560.71    184.14 o 
   3  12   2      390.88      417.67     11.44 o 
   4  12   2     1238.86     1193.35     25.21 o 
   5  12   2     1145.76     1093.79     40.34 o 
   6  12   2      262.12      259.35     18.19 o 
   7  12   2       53.95       57.42     10.97 o 
   8  12   2     4637.64     4799.70     91.18 o 
   9  12   2      311.76      290.46     21.40 o 
  10  12   2     1241.95     1306.99     47.24 o 
  11  12   2       16.45       -6.38     17.76 o 
 -12  13   2       37.18       19.87     42.88 o 
 -11  13   2      591.67      567.92     35.94 o 
 -10  13   2     1086.10     1133.24     38.50 o 
  -9  13   2     3214.73     3055.70     74.88 o 
  -8  13   2      668.02      638.50     37.64 o 
  -7  13   2      167.99      142.98     18.15 o 
  -6  13   2     7968.40     7948.78    116.92 o 
  -5  13   2      285.20      292.03     10.10 o 
  -4  13   2     5131.49     5108.08     71.46 o 
  -3  13   2     5059.26     4842.05     60.83 o 
  -2  13   2     7388.27     7233.40     84.97 o 
  -1  13   2      392.63      309.34     10.89 o 
   0  13   2     1205.08     1339.96     22.70 o 
   1  13   2     4974.44     4947.80    101.02 o 
   2  13   2     5364.52     5543.46     71.45 o 
   3  13   2     1277.24     1310.18     23.45 o 
   4  13   2     8378.55     8357.58    206.71 o 
   5  13   2      617.33      608.92     18.16 o 
   6  13   2     2193.20     2150.67     43.24 o 
   7  13   2      453.19      428.66     16.75 o 
   8  13   2     1801.38     1919.07     54.66 o 
   9  13   2       98.19       81.72     20.62 o 
  10  13   2        1.22        8.47     22.10 o 
  11  13   2     1236.04     1227.29     57.13 o 
 -12  14   2        6.24       12.54     31.40 o 
 -11  14   2      445.58      488.69     36.37 o 
 -10  14   2       39.23       50.67     23.04 o 
  -9  14   2     3168.58     3329.89     81.99 o 
  -8  14   2        3.21       12.54     16.53 o 
  -7  14   2     4879.87     5032.34     88.81 o 
  -6  14   2      530.52      527.90     17.36 o 
  -5  14   2    14962.92    15270.54    185.45 o 
  -4  14   2      130.72      139.13     10.89 o 
  -3  14   2     5388.84     5494.71     68.65 o 
  -2  14   2      521.40      492.76     10.48 o 
  -1  14   2     2367.20     2543.34     36.94 o 
   0  14   2      383.22      351.83     18.43 o 
   1  14   2     4770.21     4896.55     65.01 o 
   2  14   2      325.72      326.79      9.32 o 
   3  14   2      254.40      279.64     10.30 o 
   4  14   2      467.95      443.73     13.40 o 
   5  14   2     8149.28     8069.49    138.75 o 
   6  14   2     1532.33     1500.36     62.44 o 
   7  14   2     3910.40     3910.20     86.90 o 
   8  14   2      688.06      723.42     27.59 o 
   9  14   2     2370.69     2418.99     74.30 o 
  10  14   2        3.01        9.82     16.79 o 
  11  14   2      167.86      151.60     27.81 o 
 -12  15   2      124.76      149.27     50.81 o 
 -11  15   2      262.48      244.18     93.50 o 
 -10  15   2     1068.53     1069.33     49.36 o 
  -9  15   2     1938.40     1982.98    130.46 o 
  -8  15   2     5410.45     5362.49     96.08 o 
  -7  15   2       24.16       42.89      8.98 o 
  -6  15   2     4864.73     4900.84     70.59 o 
  -5  15   2       21.15       15.90      6.67 o 
  -4  15   2     1855.51     1818.63     29.33 o 
  -3  15   2     6281.21     6149.31     76.73 o 
  -2  15   2       95.49       80.40      9.94 o 
  -1  15   2     4967.64     5281.65     81.97 o 
   0  15   2      395.68      351.11     17.40 o 
   1  15   2    13686.52    14077.00    321.79 o 
   2  15   2        3.74        7.89      4.72 o 
   3  15   2      152.02      172.26      8.30 o 
   4  15   2     1125.22     1097.64     45.19 o 
   5  15   2       13.15       22.57      9.93 o 
   6  15   2     2027.97     1982.07     74.53 o 
   7  15   2      359.59      385.83     22.21 o 
   8  15   2     1364.30     1370.01     73.17 o 
   9  15   2     1938.97     2116.50     66.52 o 
  10  15   2      444.68      393.31     43.36 o 
  11  15   2     1421.96     1375.01     99.72 o 
 -12  16   2     4211.17     3809.24    211.62 o 
 -11  16   2        0.02       14.96     23.81 o 
 -10  16   2     2644.97     2685.78     91.46 o 
  -9  16   2       10.75        5.22     20.47 o 
  -8  16   2     2413.96     2442.02     54.17 o 
  -7  16   2        0.64       31.89     15.78 o 
  -6  16   2      904.09      922.44     24.71 o 
  -5  16   2      754.22      799.24     44.59 o 
  -4  16   2     5096.19     4853.84     98.22 o 
  -3  16   2       15.91       16.82      4.34 o 
  -2  16   2    13502.46    13043.45    166.61 o 
  -1  16   2     1441.86     1377.60     49.19 o 
   0  16   2     4903.75     4803.43    148.87 o 
   1  16   2      197.41      201.54      7.26 o 
   2  16   2     4259.30     4138.30     59.97 o 
   3  16   2      417.88      423.48     11.68 o 
   4  16   2      418.83      457.42     13.52 o 
   5  16   2     1779.37     1835.99     48.96 o 
   6  16   2       27.61       30.15     10.20 o 
   7  16   2        3.06       -6.71     17.28 o 
   8  16   2     2500.51     2569.67     99.05 o 
   9  16   2       24.69       18.32     19.64 o 
  10  16   2     1275.60     1283.73    219.92 o 
  11  16   2        3.51      -14.99     34.00 o 
 -12  17   2       41.99      102.80     36.45 o 
 -11  17   2     1325.67     1260.98     81.77 o 
 -10  17   2     1812.66     1814.65     68.12 o 
  -9  17   2      585.61      612.78     27.82 o 
  -8  17   2     2142.69     2160.24    116.18 o 
  -7  17   2      437.39      440.32     18.33 o 
  -6  17   2    11235.98    11564.48    177.63 o 
  -5  17   2     1364.65     1355.70     29.25 o 
  -4  17   2     4518.51     4520.31     70.08 o 
  -3  17   2     4842.05     4717.30     65.88 o 
  -2  17   2     3007.76     3010.32     96.32 o 
  -1  17   2     3548.11     3495.72    103.78 o 
   0  17   2      618.23      566.20     20.83 o 
   1  17   2      962.55      972.94     35.20 o 
   2  17   2     2580.74     2450.95     50.00 o 
   3  17   2      402.59      387.98     13.21 o 
   4  17   2     6562.34     6304.31    110.39 o 
   5  17   2      641.28      664.45     25.68 o 
   6  17   2      670.65      665.57     24.36 o 
   7  17   2       84.37       93.06     16.17 o 
   8  17   2     3159.35     3174.18     85.25 o 
   9  17   2      725.87      783.35     43.61 o 
  10  17   2      574.70      640.70     55.20 o 
 -11  18   2      259.71      174.29     35.58 o 
 -10  18   2        0.42       24.46     29.98 o 
  -9  18   2     3434.37     3458.10     78.25 o 
  -8  18   2      512.55      466.72     24.22 o 
  -7  18   2     8744.95     8927.23    292.37 o 
  -6  18   2       81.33       81.32     10.07 o 
  -5  18   2     5659.54     5782.33     90.58 o 
  -4  18   2      140.44      121.93      8.11 o 
  -3  18   2      279.80      312.56     10.73 o 
  -2  18   2     1315.03     1363.67     24.91 o 
  -1  18   2       80.68      101.27      9.23 o 
   0  18   2      769.20      797.94     39.86 o 
   1  18   2      503.98      504.69     13.29 o 
   2  18   2      729.74      673.21     16.98 o 
   3  18   2     1955.93     1894.59     37.91 o 
   4  18   2        6.89        3.51      7.01 o 
   5  18   2     8808.30     8690.90    192.13 o 
   6  18   2      822.86      786.96     27.97 o 
   7  18   2     2224.37     2197.26     60.70 o 
   8  18   2      389.33      379.17     29.84 o 
   9  18   2     1575.94     1782.57     67.77 o 
  10  18   2        7.80       12.10     20.28 o 
 -11  19   2     1288.60     1309.26     83.34 o 
 -10  19   2      401.26      350.01     36.77 o 
  -9  19   2     2631.62     2642.02     73.28 o 
  -8  19   2     2662.85     2680.10     75.69 o 
  -7  19   2       43.53       57.98     11.44 o 
  -6  19   2     1696.37     1673.09     38.15 o 
  -5  19   2        1.58        3.14     14.99 o 
  -4  19   2     1744.05     1675.00     30.37 o 
  -3  19   2     7555.52     7520.93    108.31 o 
  -2  19   2       71.00       59.54      7.20 o 
  -1  19   2      550.26      582.55     49.04 o 
   0  19   2       32.67       45.73      6.31 o 
   1  19   2     3971.66     4030.10     62.64 o 
   2  19   2     2108.19     2082.06    100.09 o 
   3  19   2      359.62      392.75     19.41 o 
   4  19   2       92.07      112.96      9.74 o 
   5  19   2       97.16       73.27     16.69 o 
   6  19   2     1197.67     1233.77     39.34 o 
   7  19   2       67.38       40.41     20.09 o 
   8  19   2      876.13      997.57     49.75 o 
   9  19   2      227.04      284.91     31.96 o 
  10  19   2      190.53      206.13     36.20 o 
 -11  20   2       26.85       18.93     30.06 o 
 -10  20   2     1845.86     1790.31     99.86 o 
  -9  20   2       49.02       82.10     22.13 o 
  -8  20   2      745.17      724.09     27.68 o 
  -7  20   2       17.98       27.99     22.52 o 
  -6  20   2     1222.24     1191.24     30.19 o 
  -5  20   2      411.01      403.62     21.54 o 
  -4  20   2     2901.44     2892.15     63.62 o 
  -3  20   2      192.11      204.93     24.02 o 
  -2  20   2     6936.92     6977.15    196.10 o 
  -1  20   2       72.75       74.20      7.46 o 
   0  20   2     6551.91     6424.25     89.27 o 
   1  20   2     3154.40     2997.67    137.98 o 
   2  20   2     4899.54     4804.90    148.12 o 
   3  20   2     1628.85     1572.62     34.53 o 
   4  20   2     1844.70     1813.66     43.03 o 
   5  20   2       13.72        1.33     13.79 o 
   6  20   2       36.78       17.51     40.67 o 
   7  20   2        0.49      -18.48     18.48 o 
   8  20   2      367.41      399.80     51.05 o 
   9  20   2      554.07      501.35     39.96 o 
  10  20   2     1487.88     1572.58    108.21 o 
 -11  21   2     1271.62     1117.62     88.31 o 
 -10  21   2     1115.93     1052.79     74.74 o 
  -9  21   2        1.17       17.28     20.51 o 
  -8  21   2     1077.51     1060.80     36.24 o 
  -7  21   2     1562.19     1505.31     41.54 o 
  -6  21   2     2798.90     2874.02     82.88 o 
  -5  21   2     1285.50     1301.82     32.52 o 
  -4  21   2     2012.49     2019.60     37.00 o 
  -3  21   2      233.07      253.75     10.76 o 
  -2  21   2      152.15      143.84     13.14 o 
  -1  21   2     3661.06     3609.41    113.75 o 
   0  21   2      682.98      610.44     15.62 o 
   1  21   2     3438.08     3394.06    115.11 o 
   2  21   2     1873.71     1784.88     45.24 o 
   3  21   2     1394.18     1348.00     74.04 o 
   4  21   2     3702.43     3591.94     81.01 o 
   5  21   2       73.33       72.68     17.60 o 
   6  21   2     1830.33     1940.87     69.12 o 
   7  21   2       11.65       38.84     25.46 o 
   8  21   2     1359.39     1492.25    101.66 o 
   9  21   2      812.22      901.48     53.31 o 
  10  21   2      158.72      101.15     44.02 o 
 -11  22   2       37.33       33.14     29.11 o 
 -10  22   2      265.16      225.02     43.79 o 
  -9  22   2     1477.21     1379.45     56.36 o 
  -8  22   2      607.32      620.42     39.73 o 
  -7  22   2     4253.10     4592.57    132.06 o 
  -6  22   2      795.25      742.00     42.14 o 
  -5  22   2     1836.86     1879.39     42.17 o 
  -4  22   2      523.62      476.58     17.95 o 
  -3  22   2     2930.48     2727.43     92.61 o 
  -2  22   2     1196.91     1091.94     23.51 o 
  -1  22   2       47.12       46.30      7.69 o 
   0  22   2      221.49      224.67     17.95 o 
   1  22   2      839.81      735.63     26.71 o 
   2  22   2        0.91       -0.51      8.19 o 
   3  22   2     4172.10     4169.31     97.55 o 
   4  22   2       36.69       27.14     10.51 o 
   5  22   2     3521.74     3567.19    131.24 o 
   6  22   2      105.39      139.27     21.84 o 
   7  22   2     2920.21     3219.44    132.51 o 
   8  22   2      361.59      347.76     30.53 o 
   9  22   2      710.39      693.35     62.85 o 
 -10  23   2        7.79       48.91     40.87 o 
  -9  23   2      218.98      292.63     30.77 o 
  -8  23   2      108.86      106.40     22.56 o 
  -7  23   2       71.35       76.22     13.42 o 
  -6  23   2      440.95      425.94     19.96 o 
  -5  23   2     1173.16     1155.15     35.32 o 
  -4  23   2     2178.49     2157.35     47.02 o 
  -3  23   2     4055.30     3994.77    135.24 o 
  -2  23   2      240.97      233.81     12.07 o 
  -1  23   2     5509.49     5220.17    221.98 o 
   0  23   2      840.81      827.90     41.87 o 
   1  23   2     5909.80     5956.49    267.71 o 
   2  23   2     2279.51     2178.61    106.20 o 
   3  23   2      465.64      469.43     20.00 o 
   4  23   2     1211.35     1214.58     36.19 o 
   5  23   2      363.15      356.05     27.27 o 
   6  23   2     1802.68     1953.33     67.45 o 
   7  23   2      126.56      150.21     28.74 o 
   8  23   2      173.51      150.53     32.24 o 
   9  23   2      468.06      461.16     39.59 o 
 -10  24   2     1949.04     1602.92    119.20 o 
  -9  24   2      341.26      351.03     33.69 o 
  -8  24   2      431.65      492.12     23.62 o 
  -7  24   2     1030.98     1050.07     33.48 o 
  -6  24   2       12.05       40.94     12.68 o 
  -5  24   2      460.16      456.60     18.12 o 
  -4  24   2     1023.72     1057.65     30.15 o 
  -3  24   2      753.03      751.70     32.20 o 
  -2  24   2     4162.71     3989.13     87.04 o 
  -1  24   2       20.25       22.99     14.28 o 
   0  24   2     8682.35     8371.22    332.34 o 
   1  24   2       47.35       34.87      9.51 o 
   2  24   2     3652.85     3620.58    123.44 o 
   3  24   2      240.93      243.31     15.09 o 
   4  24   2     1783.68     1743.14     47.61 o 
   5  24   2      363.85      355.15     61.15 o 
   6  24   2     1309.17     1335.75     54.33 o 
   7  24   2        3.04        3.00     19.98 o 
   8  24   2      629.99      763.16     50.92 o 
   9  24   2      191.32      116.08     97.83 o 
 -10  25   2      686.09      513.85     49.63 o 
  -9  25   2       14.39       20.82     20.28 o 
  -8  25   2     1612.27     1679.89     46.37 o 
  -7  25   2      807.43      811.39     28.73 o 
  -6  25   2     1486.82     1551.19     40.59 o 
  -5  25   2      355.25      331.85     47.26 o 
  -4  25   2     1773.54     1801.26     39.61 o 
  -3  25   2      308.95      305.06     15.43 o 
  -2  25   2     1278.31     1232.67     80.82 o 
  -1  25   2     5451.97     5365.16    100.42 o 
   0  25   2       41.30       39.45     10.61 o 
   1  25   2     2239.64     2266.76     52.15 o 
   2  25   2     3727.11     3667.61    114.08 o 
   3  25   2     1978.54     2036.41     46.61 o 
   4  25   2     1997.34     1988.09     75.32 o 
   5  25   2      394.92      395.82     34.95 o 
   6  25   2     2429.77     2396.14     83.33 o 
   7  25   2      139.58      143.34     39.92 o 
   8  25   2      595.96      588.61     45.59 o 
  -9  26   2     1030.82      907.13     44.37 o 
  -8  26   2       53.48       18.78     21.03 o 
  -7  26   2     3406.40     3468.38    180.90 o 
  -6  26   2      120.70      126.82     15.57 o 
  -5  26   2     2867.87     2876.86     85.80 o 
  -4  26   2      511.10      480.33     24.54 o 
  -3  26   2     6293.01     6263.60    132.52 o 
  -2  26   2      254.08      240.68     32.59 o 
  -1  26   2       22.41       37.11     14.24 o 
   0  26   2       49.42       37.13     14.19 o 
   1  26   2       29.78       39.31     17.08 o 
   2  26   2      192.82      216.80     22.68 o 
   3  26   2     4794.91     4834.18     97.87 o 
   4  26   2       31.06       18.88     12.70 o 
   5  26   2     3678.77     3917.72    122.61 o 
   6  26   2       13.44       29.64     26.55 o 
   7  26   2     2568.06     2699.97    249.38 o 
   8  26   2        1.18      -24.80     24.80 o 
  -8  27   2      474.68      537.50     99.81 o 
  -7  27   2      421.37      471.30     51.88 o 
  -6  27   2      141.51       93.30     18.29 o 
  -5  27   2      199.15      194.91     23.08 o 
  -4  27   2     1677.83     1765.09     52.41 o 
  -3  27   2       17.93       27.09     17.54 o 
  -2  27   2      530.25      518.31     35.47 o 
  -1  27   2     4834.11     4809.89    108.20 o 
   0  27   2      138.09      141.39     16.93 o 
   1  27   2     4205.28     4169.81     96.03 o 
   2  27   2     1272.76     1329.58     40.80 o 
   3  27   2     2300.90     2293.02     61.19 o 
   4  27   2     2473.73     2640.05    139.12 o 
   5  27   2        1.06      -10.58     18.58 o 
   6  27   2     1577.10     1618.06    208.30 o 
   7  27   2      519.59      534.01     40.79 o 
   8  27   2      221.34      119.37     39.29 o 
  -8  28   2      225.35      181.14     31.96 o 
  -7  28   2       74.53       82.34     21.80 o 
  -6  28   2      650.12      675.29     33.22 o 
  -5  28   2      139.30      176.04     22.86 o 
  -4  28   2      519.16      502.10     27.51 o 
  -3  28   2      210.57      259.60     34.91 o 
  -2  28   2     3430.63     3612.26     89.36 o 
  -1  28   2       49.12       77.82     14.96 o 
   0  28   2     6071.70     6417.16    141.21 o 
   1  28   2      394.46      445.12     24.98 o 
   2  28   2      994.84      979.26     35.01 o 
   3  28   2      315.48      321.34     21.68 o 
   4  28   2     1082.22     1164.89     43.61 o 
   5  28   2      236.25      254.88     24.97 o 
   6  28   2      441.95      432.39     29.22 o 
   7  28   2      429.77      440.39     39.48 o 
  -8  29   2     1650.36     1350.43     99.14 o 
  -7  29   2       83.84       45.00     25.43 o 
  -6  29   2     1355.70     1343.88     79.95 o 
  -5  29   2        1.46       -4.60     17.27 o 
  -4  29   2     3704.61     3975.12     96.35 o 
  -3  29   2      139.16      122.03     19.05 o 
  -2  29   2      948.10      970.47     42.22 o 
  -1  29   2      720.90      811.12     33.05 o 
   0  29   2      152.96      233.95     30.41 o 
   1  29   2      517.31      554.32     27.33 o 
   2  29   2     1685.69     1758.79     69.11 o 
   3  29   2      200.06      249.23     23.22 o 
   4  29   2     2287.72     2423.13     70.60 o 
   5  29   2       63.51       79.00     21.74 o 
   6  29   2     1733.97     1799.54    202.98 o 
   7  29   2      101.79       74.32     45.05 o 
  -8  30   2        2.72      -20.43     40.16 o 
  -7  30   2     1820.48     1756.80    134.43 o 
  -6  30   2        2.16       68.13     23.97 o 
  -5  30   2     2431.33     2438.46     82.82 o 
  -4  30   2      163.64      191.33     24.38 o 
  -3  30   2     2688.55     2854.74     78.17 o 
  -2  30   2       14.57       -3.64     18.74 o 
  -1  30   2       25.30       36.66     19.59 o 
   0  30   2      636.51      712.55     34.53 o 
   1  30   2      404.38      420.50     64.15 o 
   2  30   2      431.27      444.45     30.54 o 
   3  30   2     2526.79     2788.61    178.60 o 
   4  30   2       68.97       44.20     20.61 o 
   5  30   2     1788.16     1845.95    165.45 o 
   6  30   2      403.02      383.30     57.16 o 
  -7  31   2      625.97      464.21     55.71 o 
  -6  31   2     1295.28     1398.97     58.56 o 
  -5  31   2      512.04      507.21     59.02 o 
  -4  31   2      848.64      845.35     64.83 o 
  -3  31   2      477.66      551.16     30.40 o 
  -2  31   2       92.42       88.76     18.65 o 
  -1  31   2     3693.51     3870.27     98.48 o 
   0  31   2        1.07        7.65     15.80 o 
   1  31   2     1785.11     1958.45     86.24 o 
   2  31   2      154.96      153.20     24.07 o 
   3  31   2     1704.58     1746.96    161.34 o 
   4  31   2       84.64       94.20     20.59 o 
   5  31   2      289.90      237.04     27.01 o 
   6  31   2      291.98      201.98     37.56 o 
  -7  32   2       18.09      -13.33     40.24 o 
  -6  32   2      154.00      154.05     32.66 o 
  -5  32   2        0.78      -17.80     21.59 o 
  -4  32   2     2338.82     2445.51     92.61 o 
  -3  32   2      250.97      319.97     66.95 o 
  -2  32   2     2110.06     2250.10     68.52 o 
  -1  32   2        2.61        9.53     55.26 o 
   0  32   2     3624.80     3936.71    108.89 o 
   1  32   2       54.55       90.80     22.01 o 
   2  32   2     1500.43     1508.82    163.38 o 
   3  32   2      955.95     1025.99     72.17 o 
   4  32   2      408.01      407.66     32.42 o 
   5  32   2       72.33       60.12     30.06 o 
  -6  33   2     1498.00     1065.68     84.37 o 
  -5  33   2      158.55      155.39     44.10 o 
  -4  33   2     1815.30     1780.52    131.43 o 
  -3  33   2     2207.49     2201.85     85.26 o 
  -2  33   2       86.32       67.93     24.30 o 
  -1  33   2      207.41      273.45     56.81 o 
   0  33   2       11.76        3.24     17.22 o 
   1  33   2      773.41      816.51    117.78 o 
   2  33   2     1501.19     1372.12    215.83 o 
   3  33   2       56.39       97.01     23.41 o 
   4  33   2     1577.95     1542.60    103.71 o 
   5  33   2      137.65       87.50     32.58 o 
  -5  34   2     1535.75     1259.06     99.69 o 
  -4  34   2       12.29       -4.83     27.92 o 
  -3  34   2      317.75      270.77     35.07 o 
  -2  34   2       30.49       22.00     37.83 o 
  -1  34   2       37.37       41.34     28.01 o 
   0  34   2      672.40      597.54     48.96 o 
   1  34   2      233.73      253.91     66.83 o 
   2  34   2       48.92        3.80     64.69 o 
  -3  35   2     1002.11      739.44     84.05 o 
  -2  35   2       75.68       88.52     56.02 o 
  -1  35   2     2477.71     2409.58    165.48 o 
   0  35   2      155.13      -34.79     51.36 o 
 -13   0   3      416.45      441.46     48.37 o 
 -11   0   3      361.58      363.74     39.61 o 
  -9   0   3     6572.00     6263.67    218.16 o 
  -7   0   3    14892.78    15143.86    333.03 o 
  -5   0   3     1122.97      964.02     27.95 o 
  -3   0   3      139.35      243.03      7.02 o 
  -1   0   3       37.59       42.45      2.21 o 
   1   0   3     1743.48     1551.46     28.77 o 
   3   0   3    29367.81    29715.55    498.97 o 
   5   0   3    13041.62    12989.63    250.52 o 
   7   0   3    13885.97    13448.42    313.56 o 
   9   0   3     1219.03     1291.08     54.54 o 
  11   0   3        2.89      -13.33     40.24 o 
 -13   1   3     1282.36     1305.05     63.51 o 
 -12   1   3      484.87      511.83     36.14 o 
 -11   1   3     4257.15     4421.89    128.17 o 
 -10   1   3      510.36      535.97     30.87 o 
  -9   1   3      418.07      369.81     24.43 o 
  -8   1   3     5503.90     5377.67    123.30 o 
  -7   1   3      151.15      175.61     12.74 o 
  -6   1   3     3637.75     3611.28     58.50 o 
  -5   1   3     9817.85    10146.08    164.88 o 
  -4   1   3     1119.50      988.15     27.40 o 
  -3   1   3     1689.65     1703.43     23.77 o 
  -2   1   3     2928.09     3048.18     37.34 o 
  -1   1   3    25175.27    26019.58    335.66 o 
   0   1   3      922.30      938.79     12.72 o 
   1   1   3     8468.18     8305.48     99.54 o 
   2   1   3     2812.00     2488.09     74.34 o 
   3   1   3    12467.70    12528.68    158.48 o 
   4   1   3     1238.43     1187.67     23.28 o 
   5   1   3     1606.69     1459.36     28.84 o 
   6   1   3     5450.39     5315.25    135.24 o 
   7   1   3      362.31      366.37     16.32 o 
   8   1   3      924.84     1012.11     28.41 o 
   9   1   3     2895.87     3104.97     80.50 o 
  10   1   3      378.99      403.36     23.76 o 
  11   1   3      824.21      730.21     47.78 o 
  12   1   3      267.54      253.07     35.33 o 
 -13   2   3       82.56       92.27     25.58 o 
 -12   2   3     4953.11     5338.30    211.65 o 
 -11   2   3      575.16      656.76     43.12 o 
 -10   2   3     2916.60     2952.23    122.22 o 
  -9   2   3       94.93      107.27     33.89 o 
  -8   2   3      275.59      274.54     18.31 o 
  -7   2   3      299.20      279.38     11.88 o 
  -6   2   3     2707.35     2695.55     45.42 o 
  -5   2   3      373.33      414.23     10.93 o 
  -4   2   3    10745.12    10600.34    126.52 o 
  -3   2   3     1823.57     1965.61     24.67 o 
  -2   2   3     5131.87     5206.88     81.33 o 
  -1   2   3       47.09       40.81      4.81 o 
   0   2   3    11526.81    11268.95    114.43 o 
   1   2   3     3570.68     3490.85     44.50 o 
   2   2   3    14409.57    14157.22    175.77 o 
   3   2   3      545.48      566.90     13.22 o 
   4   2   3     8997.60     8363.79    116.39 o 
   5   2   3       11.62       23.08     14.60 o 
   6   2   3        9.78       14.36     16.17 o 
   7   2   3      932.89      915.80     24.60 o 
   8   2   3      996.22      958.68     27.64 o 
   9   2   3      208.82      238.33     22.07 o 
  10   2   3     6158.33     6542.37    313.75 o 
  11   2   3      136.18      121.83     36.61 o 
  12   2   3      830.68      687.38     51.65 o 
 -13   3   3      700.71      656.75     50.80 o 
 -12   3   3      248.75      291.55     30.71 o 
 -11   3   3     1272.27     1313.14     56.95 o 
 -10   3   3      681.10      657.62     35.09 o 
  -9   3   3     1641.34     1609.57     41.26 o 
  -8   3   3    10226.96     9810.91    178.18 o 
  -7   3   3      814.04      766.78     30.31 o 
  -6   3   3      168.44      158.18      7.81 o 
  -5   3   3     2482.65     2300.39     37.14 o 
  -4   3   3     5159.21     4872.87     76.52 o 
  -3   3   3    10565.93    10796.70    118.19 o 
  -2   3   3     1101.85     1158.95     16.07 o 
  -1   3   3    12003.46    12235.07    136.38 o 
   0   3   3     4729.06     4950.94     56.05 o 
   1   3   3    11814.72    11361.71    131.22 o 
   2   3   3     4398.58     3935.43     51.71 o 
   3   3   3     2761.13     2726.06     45.57 o 
   4   3   3     2457.26     2171.89     37.07 o 
   5   3   3      396.38      363.12     12.86 o 
   6   3   3    20291.61    19565.27    642.60 o 
   7   3   3      669.07      656.79     20.71 o 
   8   3   3     2013.62     1961.19     49.25 o 
   9   3   3      871.63      911.85     62.03 o 
  10   3   3      418.66      442.73     39.61 o 
  11   3   3      779.75      875.25     80.25 o 
  12   3   3      129.12       68.49     39.45 o 
 -13   4   3        9.59      -30.60     30.60 o 
 -12   4   3      141.09      162.82     34.64 o 
 -11   4   3      981.20     1053.80     45.11 o 
 -10   4   3       20.27       23.90     10.38 o 
  -9   4   3     3495.46     3440.64     80.50 o 
  -8   4   3        7.41        7.11      9.24 o 
  -7   4   3     8838.43     8895.48    146.03 o 
  -6   4   3      407.98      362.55     17.60 o 
  -5   4   3    22957.82    23372.06    278.30 o 
  -4   4   3      708.84      790.69     41.84 o 
  -3   4   3    19253.54    19383.96    203.60 o 
  -2   4   3     4291.98     4423.27     49.47 o 
  -1   4   3     2919.43     3163.93     42.36 o 
   0   4   3      695.05      813.56     26.49 o 
   1   4   3      512.88      459.57      8.92 o 
   2   4   3      117.95      149.39      6.45 o 
   3   4   3     6478.25     5822.30     80.46 o 
   4   4   3      660.69      623.06     14.90 o 
   5   4   3     8054.22     8241.89    191.70 o 
   6   4   3      582.56      529.69     19.12 o 
   7   4   3     7154.09     7149.24    183.76 o 
   8   4   3       21.66       26.03     11.13 o 
   9   4   3     1306.96     1390.85     86.11 o 
  10   4   3      316.02      359.83     38.90 o 
  11   4   3        0.70      -17.75     20.67 o 
 -13   5   3      492.64      452.26     45.05 o 
 -12   5   3      130.61      147.82     26.39 o 
 -11   5   3     5679.80     5749.40    159.68 o 
 -10   5   3      282.87      273.77     55.78 o 
  -9   5   3       20.63       14.16     10.04 o 
  -8   5   3     2134.61     2227.13     45.92 o 
  -7   5   3       21.40       29.06      6.38 o 
  -6   5   3    11710.73    11626.34    154.68 o 
  -5   5   3     3493.92     3272.11     49.87 o 
  -4   5   3     4171.10     4067.29     55.82 o 
  -3   5   3      306.29      267.71     12.78 o 
  -2   5   3     9383.29     9705.93    124.97 o 
  -1   5   3     5746.64     5575.38     59.51 o 
   0   5   3      620.64      591.11      9.85 o 
   1   5   3     1763.47     1554.35     44.41 o 
   2   5   3     2891.66     2625.69     38.35 o 
   3   5   3     9662.37     9199.82    271.55 o 
   4   5   3     8978.45     8690.39    127.41 o 
   5   5   3       72.70       89.46     11.05 o 
   6   5   3     1883.13     1856.57     42.96 o 
   7   5   3      262.52      275.60     16.04 o 
   8   5   3     1108.45     1199.94     36.35 o 
   9   5   3     3545.48     3666.12     82.42 o 
  10   5   3      235.01      254.80     38.31 o 
  11   5   3      815.12      806.83     42.19 o 
 -13   6   3        0.45       37.65     72.62 o 
 -12   6   3     1677.47     1760.90     82.89 o 
 -11   6   3      139.30      130.31     22.64 o 
 -10   6   3     2715.24     2754.40     68.02 o 
  -9   6   3      214.13      210.83     15.05 o 
  -8   6   3     2042.97     2034.94     78.57 o 
  -7   6   3      593.07      544.32     15.76 o 
  -6   6   3     1351.92     1339.46     25.43 o 
  -5   6   3     3703.82     3694.48     55.58 o 
  -4   6   3     6176.04     5964.58     82.85 o 
  -3   6   3      395.44      460.33     10.22 o 
  -2   6   3    32248.26    31880.34    431.23 o 
  -1   6   3      241.46      256.59      9.37 o 
   0   6   3    16965.65    16119.78    230.14 o 
   1   6   3      646.79      647.51     30.15 o 
   2   6   3     4933.62     4401.43     60.78 o 
   3   6   3       53.43       74.20      6.43 o 
   4   6   3      491.66      524.29     17.48 o 
   5   6   3        3.72       14.43     17.28 o 
   6   6   3     1599.68     1621.19     37.50 o 
   7   6   3      368.37      411.57     38.82 o 
   8   6   3     1865.00     1984.33     61.10 o 
   9   6   3       17.91       18.34     15.88 o 
  10   6   3     2521.27     2672.34     74.15 o 
  11   6   3      203.32      143.16     27.47 o 
 -13   7   3      795.29      775.21     48.68 o 
 -12   7   3      103.75       80.23     22.77 o 
 -11   7   3       80.15       89.03     25.45 o 
 -10   7   3     1034.71     1064.68     33.57 o 
  -9   7   3     3752.65     3776.10     81.12 o 
  -8   7   3     7202.98     7136.06    209.27 o 
  -7   7   3       29.74       35.82      8.37 o 
  -6   7   3     3282.47     3166.73     50.30 o 
  -5   7   3      300.79      283.63     12.74 o 
  -4   7   3    13709.51    13912.55    174.19 o 
  -3   7   3     5804.85     5278.68     66.36 o 
  -2   7   3      386.83      396.50      7.79 o 
  -1   7   3    27798.81    29025.77    467.64 o 
   0   7   3     7187.51     7168.30    271.30 o 
   1   7   3     9656.55     8990.82    184.81 o 
   2   7   3     5783.41     5485.82     74.80 o 
   3   7   3      368.07      387.02     12.20 o 
   4   7   3     6839.34     6921.28    110.31 o 
   5   7   3       56.39       67.50      8.55 o 
   6   7   3     3074.53     2917.13    128.81 o 
   7   7   3     2007.04     1976.66     47.97 o 
   8   7   3      211.01      217.12     17.03 o 
   9   7   3      145.01      183.67     19.19 o 
  10   7   3       28.53       52.12     21.68 o 
  11   7   3      764.78      824.96     41.26 o 
 -13   8   3       15.58       59.58     36.06 o 
 -12   8   3       21.12       42.76     24.81 o 
 -11   8   3      317.20      370.63     33.22 o 
 -10   8   3      233.67      249.63     40.28 o 
  -9   8   3     3197.18     3288.41     74.53 o 
  -8   8   3        3.90       11.45     15.78 o 
  -7   8   3     8539.41     8754.38    131.82 o 
  -6   8   3      375.20      336.24     17.00 o 
  -5   8   3    26361.74    27148.04    323.15 o 
  -4   8   3       26.35       22.74      9.82 o 
  -3   8   3    13643.95    13750.35    152.08 o 
  -2   8   3      219.78      259.76      6.71 o 
  -1   8   3       93.76      105.62     10.02 o 
   0   8   3     2659.83     2772.48     72.71 o 
   1   8   3    16298.91    16451.53    308.54 o 
   2   8   3     1701.03     1689.67     27.94 o 
   3   8   3     9632.34     9231.82    149.23 o 
   4   8   3     2184.90     2033.98     36.08 o 
   5   8   3     4658.69     4749.05    187.59 o 
   6   8   3       13.55       19.72      7.88 o 
   7   8   3      905.27      901.27     61.48 o 
   8   8   3       23.92       61.83     35.11 o 
   9   8   3      600.35      664.24     37.09 o 
  10   8   3      310.53      313.92     40.63 o 
  11   8   3       54.95       62.49     23.20 o 
 -13   9   3      725.97      722.36     47.46 o 
 -12   9   3        0.53       17.28     23.78 o 
 -11   9   3     1842.33     1857.04     65.92 o 
 -10   9   3     1272.12     1304.23     48.46 o 
  -9   9   3      938.62      946.26     25.67 o 
  -8   9   3     1684.32     1764.93     54.28 o 
  -7   9   3      566.72      569.19     17.51 o 
  -6   9   3    14908.54    15279.00    230.03 o 
  -5   9   3     3000.53     2901.14     47.11 o 
  -4   9   3     2099.72     2028.11     33.10 o 
  -3   9   3     7926.21     7571.75     98.06 o 
  -2   9   3    23818.56    24658.72    370.39 o 
  -1   9   3    13303.73    12647.65    216.34 o 
   0   9   3    10000.57    10188.65    436.82 o 
   1   9   3    12665.58    12871.69    307.95 o 
   2   9   3     1823.69     1809.45     32.61 o 
   3   9   3     2536.50     2476.92     40.26 o 
   4   9   3     8768.48     8708.88    152.84 o 
   5   9   3     2466.38     2523.86     45.33 o 
   6   9   3     1330.33     1250.10     33.55 o 
   7   9   3     1019.87      932.56     28.49 o 
   8   9   3      410.90      410.98     27.14 o 
   9   9   3     1035.22     1037.83     57.02 o 
  10   9   3        0.48       24.45     16.06 o 
  11   9   3      430.77      404.90     29.48 o 
 -13  10   3        0.57        4.32     55.50 o 
 -12  10   3      604.87      603.90     41.98 o 
 -11  10   3       74.56       51.29     24.08 o 
 -10  10   3     1672.90     1729.11    175.28 o 
  -9  10   3      761.07      720.62     23.38 o 
  -8  10   3     1412.77     1414.73     63.35 o 
  -7  10   3       80.46       82.27     12.03 o 
  -6  10   3     1207.27     1207.91     24.87 o 
  -5  10   3      105.50      125.04      8.64 o 
  -4  10   3     9672.38     9680.06    125.26 o 
  -3  10   3     1718.62     1731.27     24.80 o 
  -2  10   3    51931.21    52651.45   1371.30 o 
  -1  10   3        4.19        5.44      5.10 o 
   0  10   3    39694.36    40401.90    748.65 o 
   1  10   3     2814.95     2879.20    104.38 o 
   2  10   3     9103.46     8865.09    156.98 o 
   3  10   3       44.20       55.71     12.54 o 
   4  10   3       28.07       32.42      6.29 o 
   5  10   3       30.08       38.19      8.36 o 
   6  10   3      133.67      126.12     10.83 o 
   7  10   3      371.18      342.98     16.47 o 
   8  10   3     1895.70     1991.82     70.81 o 
   9  10   3      321.92      396.75     25.40 o 
  10  10   3     1266.90     1286.58     67.84 o 
  11  10   3        0.11      -16.27     19.49 o 
 -13  11   3     2895.45     2678.50    116.09 o 
 -12  11   3        5.88       22.24     23.24 o 
 -11  11   3      340.87      340.02     41.94 o 
 -10  11   3      170.66      178.61     21.58 o 
  -9  11   3     2352.94     2328.48     73.24 o 
  -8  11   3     1583.98     1554.18     87.47 o 
  -7  11   3      204.42      182.86     14.52 o 
  -6  11   3    11033.81    11450.11    183.80 o 
  -5  11   3        9.40       30.99      6.69 o 
  -4  11   3     6344.48     6306.60     86.86 o 
  -3  11   3     7026.54     6644.53     91.93 o 
  -2  11   3     9033.99     9045.99    150.38 o 
  -1  11   3     4540.68     4459.83     88.84 o 
   0  11   3       95.15       74.15      5.88 o 
   1  11   3     7633.50     7714.53    237.94 o 
   2  11   3     5804.62     5606.63     77.82 o 
   3  11   3      717.18      751.50     17.01 o 
   4  11   3     9817.96     9869.96    159.90 o 
   5  11   3     1003.27      983.47     22.89 o 
   6  11   3     1573.55     1573.77     35.00 o 
   7  11   3     2494.25     2392.25    107.43 o 
   8  11   3      757.19      743.64     25.38 o 
   9  11   3       86.58       81.22     16.71 o 
  10  11   3      158.82      185.61     26.20 o 
  11  11   3      981.98      927.34     47.28 o 
 -13  12   3       51.88      -25.25     50.57 o 
 -12  12   3       10.14       55.12     25.60 o 
 -11  12   3       23.87        7.67     18.03 o 
 -10  12   3      115.62      115.28     18.35 o 
  -9  12   3     1093.50     1122.81     42.30 o 
  -8  12   3      312.83      325.56     15.70 o 
  -7  12   3     4013.15     3998.04     92.50 o 
  -6  12   3       27.38       30.77      8.42 o 
  -5  12   3    19248.50    19464.01    271.75 o 
  -4  12   3      321.73      282.12     10.60 o 
  -3  12   3     8199.58     8363.52     91.53 o 
  -2  12   3      134.89       90.97     10.26 o 
  -1  12   3      124.61      128.22     15.31 o 
   0  12   3     3409.94     3345.76    104.33 o 
   1  12   3    11519.19    11701.84    359.93 o 
   2  12   3        8.57       16.17      5.15 o 
   3  12   3    11858.36    11957.33    188.46 o 
   4  12   3       30.13       58.38      8.70 o 
   5  12   3     5725.46     5517.34     94.57 o 
   6  12   3      103.39      105.81     10.85 o 
   7  12   3     2132.98     2171.05     47.49 o 
   8  12   3        3.36        7.26     15.48 o 
   9  12   3     2013.17     2106.54    113.80 o 
  10  12   3       37.60       62.19     27.06 o 
  11  12   3       39.21        9.46     26.31 o 
 -13  13   3      930.22      660.67     59.19 o 
 -12  13   3        9.52       48.93     30.82 o 
 -11  13   3      329.78      389.96     30.55 o 
 -10  13   3     1284.55     1308.64     59.12 o 
  -9  13   3     3113.53     3268.29    130.00 o 
  -8  13   3       65.95       72.23      9.52 o 
  -7  13   3      349.93      366.05     14.81 o 
  -6  13   3     3604.85     3639.21     59.96 o 
  -5  13   3       29.02       32.72      8.36 o 
  -4  13   3      161.24      192.22      6.73 o 
  -3  13   3    12383.30    12183.50    141.51 o 
  -2  13   3     1421.09     1238.17     19.74 o 
  -1  13   3    22166.10    22040.48    459.76 o 
   0  13   3      557.51      595.01     27.39 o 
   1  13   3    15342.40    15092.21    538.50 o 
   2  13   3       48.58       68.39      7.12 o 
   3  13   3      185.10      193.73      9.72 o 
   4  13   3     4911.61     4659.73    168.31 o 
   5  13   3      301.09      292.44     14.20 o 
   6  13   3     2381.92     2270.64     67.44 o 
   7  13   3      832.41      905.92     31.70 o 
   8  13   3     1144.07     1126.53     36.60 o 
   9  13   3      268.54      276.89     24.71 o 
  10  13   3        1.41        7.26     18.33 o 
  11  13   3      658.32      537.05     49.48 o 
 -12  14   3     2314.93     2258.73    187.97 o 
 -11  14   3        0.34      -13.74     18.87 o 
 -10  14   3     3067.68     3153.39     94.80 o 
  -9  14   3       16.11       18.60     11.69 o 
  -8  14   3      823.07      845.47     25.41 o 
  -7  14   3      141.58      149.36     12.08 o 
  -6  14   3      192.46      189.40     11.99 o 
  -5  14   3     2575.40     2544.78     39.95 o 
  -4  14   3     2446.99     2332.04     34.55 o 
  -3  14   3      288.01      266.33     16.10 o 
  -2  14   3     6264.17     5922.00     81.70 o 
  -1  14   3      188.23      193.16     11.36 o 
   0  14   3     7938.94     7782.85    209.12 o 
   1  14   3     1836.91     1850.21     65.35 o 
   2  14   3    12263.06    12412.81    464.49 o 
   3  14   3     1223.61     1132.83     24.34 o 
   4  14   3        6.43        4.23      6.54 o 
   5  14   3      228.17      214.32     12.34 o 
   6  14   3        1.74       11.63     13.42 o 
   7  14   3      347.43      387.34     20.72 o 
   8  14   3     1356.81     1347.64    121.79 o 
   9  14   3       95.65       86.03     23.27 o 
  10  14   3      978.73     1089.97     49.73 o 
 -12  15   3      100.71      107.55     33.69 o 
 -11  15   3      773.68      722.74     75.68 o 
 -10  15   3     1802.70     1770.54     62.56 o 
  -9  15   3      461.88      535.22     22.50 o 
  -8  15   3      909.85      932.75     32.59 o 
  -7  15   3      242.45      244.42     13.00 o 
  -6  15   3     5563.07     5607.07    107.43 o 
  -5  15   3      296.37      258.24     10.80 o 
  -4  15   3     1158.31     1148.01     53.64 o 
  -3  15   3     2623.82     2635.63     52.14 o 
  -2  15   3     1596.60     1552.03     24.13 o 
  -1  15   3     1081.55      998.38     40.22 o 
   0  15   3     6000.79     5936.28    106.46 o 
   1  15   3     8848.67     8599.16    126.72 o 
   2  15   3     2258.85     2184.09     37.37 o 
   3  15   3     1693.83     1676.34     33.15 o 
   4  15   3     8525.72     8525.95    167.04 o 
   5  15   3     1423.29     1409.11     37.85 o 
   6  15   3     1297.62     1286.05     37.74 o 
   7  15   3      237.15      243.47     18.70 o 
   8  15   3     2163.69     2157.76     57.95 o 
   9  15   3      686.93      585.41     52.91 o 
  10  15   3      114.57      132.79     35.15 o 
 -12  16   3       14.00       12.08     32.18 o 
 -11  16   3     1032.99     1019.89     56.34 o 
 -10  16   3       62.44      110.72     34.75 o 
  -9  16   3     2859.78     2944.73     74.75 o 
  -8  16   3       50.35       67.16     14.24 o 
  -7  16   3     6986.26     7208.74    178.98 o 
  -6  16   3      977.04      977.02     24.18 o 
  -5  16   3     4856.01     4976.52     70.51 o 
  -4  16   3      139.85      141.21      7.56 o 
  -3  16   3     1697.68     1592.83     26.85 o 
  -2  16   3     1653.49     1660.93     66.84 o 
  -1  16   3      227.72      244.68     18.34 o 
   0  16   3        0.73        3.28     11.36 o 
   1  16   3     2231.79     2097.47     38.09 o 
   2  16   3        8.67       25.74      7.71 o 
   3  16   3     5470.56     5252.04    105.77 o 
   4  16   3      355.84      357.35     28.92 o 
   5  16   3    11140.94    10669.26    277.34 o 
   6  16   3        0.51        2.17     12.93 o 
   7  16   3     3034.40     3026.14     93.35 o 
   8  16   3      139.70      152.50     22.96 o 
   9  16   3     1323.69     1285.00     59.98 o 
  10  16   3       11.64        6.06     61.62 o 
 -12  17   3       47.73      106.27     45.21 o 
 -11  17   3     1433.18     1467.72     68.44 o 
 -10  17   3     1272.30     1282.40     43.53 o 
  -9  17   3     2527.65     2480.25    115.52 o 
  -8  17   3     2951.40     2987.06     60.72 o 
  -7  17   3      152.22      125.43     14.28 o 
  -6  17   3      699.45      745.71     20.05 o 
  -5  17   3      103.45      104.45      8.71 o 
  -4  17   3       46.63       74.47     17.00 o 
  -3  17   3     8449.29     8606.64    120.75 o 
  -2  17   3       22.60       27.70      7.49 o 
  -1  17   3     1741.42     1728.40     46.90 o 
   0  17   3       84.38       99.19      7.53 o 
   1  17   3     6369.80     6213.14     92.66 o 
   2  17   3     1614.36     1507.91     31.60 o 
   3  17   3      605.41      527.56     20.47 o 
   4  17   3     1588.67     1609.54     41.65 o 
   5  17   3      515.74      487.16     25.21 o 
   6  17   3     3021.10     3068.30     77.17 o 
   7  17   3     1792.37     1752.54     48.70 o 
   8  17   3     1808.13     1863.92     54.27 o 
   9  17   3      738.28      666.83     40.32 o 
  10  17   3      210.08      255.17     34.21 o 
 -12  18   3     2879.03     2601.07    166.21 o 
 -11  18   3       51.48       94.44     37.63 o 
 -10  18   3      822.04      778.52     34.64 o 
  -9  18   3       25.69       27.33     36.29 o 
  -8  18   3      354.44      331.47     28.44 o 
  -7  18   3      127.16      138.58     11.28 o 
  -6  18   3     1523.40     1560.81     46.61 o 
  -5  18   3      113.77      104.28      9.02 o 
  -4  18   3     1645.38     1672.87     29.79 o 
  -3  18   3       11.50        8.26      7.85 o 
  -2  18   3     5740.62     5570.71    113.87 o 
  -1  18   3       38.31       42.46      5.13 o 
   0  18   3     3456.33     3476.48     61.52 o 
   1  18   3      522.21      528.65     15.44 o 
   2  18   3     3178.94     3153.08     69.37 o 
   3  18   3        0.19        5.56      6.67 o 
   4  18   3     3638.60     3539.98     79.17 o 
   5  18   3      283.77      281.08     19.64 o 
   6  18   3       50.28       64.11     21.58 o 
   7  18   3       11.21       10.73     27.93 o 
   8  18   3     2552.53     2701.03     77.27 o 
   9  18   3      263.00      288.82     76.30 o 
  10  18   3     2102.23     2033.60    101.85 o 
 -11  19   3     1202.79     1144.05     83.66 o 
 -10  19   3     2738.62     2781.86     91.91 o 
  -9  19   3      174.62      199.46     21.06 o 
  -8  19   3     1312.66     1325.21     44.00 o 
  -7  19   3       11.07        6.11      8.28 o 
  -6  19   3     4936.96     5012.32     83.17 o 
  -5  19   3      876.35      888.72     20.03 o 
  -4  19   3      734.28      690.37     16.64 o 
  -3  19   3      693.00      722.49     17.41 o 
  -2  19   3     1411.63     1363.79     62.56 o 
  -1  19   3     2737.87     2661.32     74.21 o 
   0  19   3        3.27       13.63      5.10 o 
   1  19   3     1644.38     1611.12     33.50 o 
   2  19   3       55.20       30.65      6.89 o 
   3  19   3     1770.23     1763.69     45.33 o 
   4  19   3     4301.15     4257.65     92.97 o 
   5  19   3        2.79       -6.03     14.57 o 
   6  19   3     2722.36     2671.22     66.95 o 
   7  19   3      149.02      158.98     21.86 o 
   8  19   3     2194.42     2228.85    236.21 o 
   9  19   3     1050.69     1119.38    136.41 o 
 -11  20   3      532.93      494.97     57.52 o 
 -10  20   3      134.12      145.88     20.36 o 
  -9  20   3     2793.55     2871.61     96.34 o 
  -8  20   3       45.44       26.43     11.83 o 
  -7  20   3     6090.75     6130.27    113.62 o 
  -6  20   3      704.47      667.06     18.95 o 
  -5  20   3     2601.93     2601.84     52.95 o 
  -4  20   3       48.18       52.30      7.14 o 
  -3  20   3     2301.54     2165.23     40.63 o 
  -2  20   3       13.67        9.23      7.06 o 
  -1  20   3      198.32      191.57      8.41 o 
   0  20   3      121.60      137.55      7.88 o 
   1  20   3      260.41      267.28      9.74 o 
   2  20   3      480.63      480.08     15.07 o 
   3  20   3     1100.70     1037.28     30.85 o 
   4  20   3       35.66       50.75     28.28 o 
   5  20   3     6741.68     6712.99    145.68 o 
   6  20   3      268.73      283.00     21.15 o 
   7  20   3     5593.56     5568.60    180.40 o 
   8  20   3      406.32      385.14     31.16 o 
   9  20   3      793.18      878.70     56.18 o 
 -11  21   3     1637.10     1369.06     91.48 o 
 -10  21   3       60.10       67.30     23.51 o 
  -9  21   3      680.55      629.23     38.03 o 
  -8  21   3     2686.75     2660.15     68.90 o 
  -7  21   3      959.45      969.18     25.33 o 
  -6  21   3     1315.09     1285.15     28.97 o 
  -5  21   3     1662.70     1635.44     32.69 o 
  -4  21   3     6865.46     6550.82     98.33 o 
  -3  21   3     4357.92     4248.99    123.37 o 
  -2  21   3       51.27       37.30      6.71 o 
  -1  21   3      486.46      492.57     25.53 o 
   0  21   3      469.07      455.85     34.13 o 
   1  21   3     7451.95     7196.01    309.90 o 
   2  21   3      928.80      923.89     38.28 o 
   3  21   3     2621.45     2616.74     64.35 o 
   4  21   3      599.22      615.11     35.90 o 
   5  21   3      683.67      630.84     26.05 o 
   6  21   3     1233.39     1391.74     60.84 o 
   7  21   3      655.37      751.17     82.62 o 
   8  21   3      327.13      405.02     39.44 o 
   9  21   3      997.66      975.63     69.41 o 
 -11  22   3      383.73      312.14     51.60 o 
 -10  22   3     1397.03     1225.33     61.01 o 
  -9  22   3      191.13      240.40     26.98 o 
  -8  22   3      334.63      350.90     23.09 o 
  -7  22   3      475.99      480.88     33.97 o 
  -6  22   3      772.27      752.78     24.34 o 
  -5  22   3      102.61      103.70     29.47 o 
  -4  22   3     2647.82     2703.58     48.26 o 
  -3  22   3        4.13        6.78      7.49 o 
  -2  22   3     5725.05     5754.56     92.19 o 
  -1  22   3        0.64       -9.12     11.40 o 
   0  22   3     8380.97     8328.98    218.76 o 
   1  22   3       48.03       46.24      7.26 o 
   2  22   3     3473.15     3386.50    139.79 o 
   3  22   3      250.44      254.38     20.40 o 
   4  22   3     2450.54     2421.46     74.30 o 
   5  22   3       45.06       74.16     21.20 o 
   6  22   3       90.27      127.80     65.48 o 
   7  22   3      169.50      223.50     32.62 o 
   8  22   3     1194.06     1246.18    125.33 o 
   9  22   3      279.52      259.78     37.99 o 
 -11  23   3      862.24      688.43     69.29 o 
 -10  23   3     1413.75     1429.72    187.69 o 
  -9  23   3       19.15       44.51     30.41 o 
  -8  23   3     3472.57     3587.18     91.50 o 
  -7  23   3      905.24      928.30     39.46 o 
  -6  23   3     2543.25     2622.29     55.94 o 
  -5  23   3      770.78      743.82     23.14 o 
  -4  23   3      417.85      422.89     32.08 o 
  -3  23   3     1150.76     1108.31     29.53 o 
  -2  23   3      160.73      164.31     11.99 o 
  -1  23   3     3937.11     3922.08     75.64 o 
   0  23   3      879.39      871.66     25.61 o 
   1  23   3      166.18      189.27     10.18 o 
   2  23   3      467.47      436.73     28.96 o 
   3  23   3     1164.27     1180.22     43.40 o 
   4  23   3     4112.31     3934.05    118.24 o 
   5  23   3      867.34      904.13    146.74 o 
   6  23   3     2630.63     2782.04     95.33 o 
   7  23   3       19.37       -2.00     25.21 o 
   8  23   3      940.97      974.79     54.49 o 
 -10  24   3       41.52       21.93     34.32 o 
  -9  24   3     1267.49     1125.13    131.53 o 
  -8  24   3        0.76      -18.61     18.61 o 
  -7  24   3     3958.36     4051.07    209.42 o 
  -6  24   3        2.59       22.36     11.71 o 
  -5  24   3     4670.78     4829.95    140.66 o 
  -4  24   3       80.49       72.05     14.89 o 
  -3  24   3     2068.33     2040.37     51.63 o 
  -2  24   3      245.95      236.40     17.91 o 
  -1  24   3       42.43       41.10     13.04 o 
   0  24   3      394.49      385.13     24.11 o 
   1  24   3     1214.01     1158.03     40.45 o 
   2  24   3      208.25      226.36     16.71 o 
   3  24   3     1351.45     1407.02     49.90 o 
   4  24   3      160.05      160.37     24.62 o 
   5  24   3      917.42      984.05     47.16 o 
   6  24   3      359.25      383.86     33.81 o 
   7  24   3     1752.00     1845.21    101.59 o 
   8  24   3      105.82       73.76     33.69 o 
  -9  25   3      480.10      461.36     70.54 o 
  -8  25   3      989.51     1016.91     51.77 o 
  -7  25   3       10.39      -17.07     17.07 o 
  -6  25   3      822.34      870.02     36.61 o 
  -5  25   3     1338.30     1307.59     55.21 o 
  -4  25   3     4041.61     4120.79     94.09 o 
  -3  25   3     1120.63     1123.79     35.75 o 
  -2  25   3      114.51      133.16     17.13 o 
  -1  25   3     2277.97     2167.19     64.55 o 
   0  25   3       30.99       39.88     15.31 o 
   1  25   3     2389.83     2268.19     98.66 o 
   2  25   3     2927.62     2900.94     71.08 o 
   3  25   3     1375.24     1346.50     61.41 o 
   4  25   3      918.32      896.31     45.13 o 
   5  25   3       60.06       35.30     21.04 o 
   6  25   3      569.62      593.51     40.09 o 
   7  25   3      455.25      540.62    129.36 o 
   8  25   3       17.32      -15.70     43.15 o 
  -9  26   3       27.29        6.40     49.86 o 
  -8  26   3     1918.85     1933.43    151.09 o 
  -7  26   3        1.37       15.58     28.44 o 
  -6  26   3       88.77       90.43     21.04 o 
  -5  26   3      267.52      274.17     27.73 o 
  -4  26   3     2449.58     2483.09     98.82 o 
  -3  26   3       34.64       32.71     15.17 o 
  -2  26   3     4789.76     4663.34    104.42 o 
  -1  26   3       50.38       39.30     14.23 o 
   0  26   3     8065.95     8046.65    172.28 o 
   1  26   3        8.44       11.46     14.20 o 
   2  26   3      373.33      370.21     22.87 o 
   3  26   3      284.58      305.42     24.45 o 
   4  26   3      351.22      347.44     73.50 o 
   5  26   3      378.91      404.19     32.94 o 
   6  26   3      535.36      551.53     80.68 o 
   7  26   3      103.05      121.94     34.33 o 
  -9  27   3       48.83       37.87     43.55 o 
  -8  27   3     2738.76     2828.46    112.29 o 
  -7  27   3      394.05      362.25     71.37 o 
  -6  27   3     1304.35     1352.26     80.15 o 
  -5  27   3      467.19      476.69     28.24 o 
  -4  27   3     3384.00     3570.55     84.38 o 
  -3  27   3     1007.65     1049.80     38.89 o 
  -2  27   3      266.41      259.17     24.62 o 
  -1  27   3     2913.12     2845.81     70.40 o 
   0  27   3       34.86       50.14     14.59 o 
   1  27   3      518.18      522.90     27.34 o 
   2  27   3     2494.21     2585.20    189.86 o 
   3  27   3      654.88      643.76     31.88 o 
   4  27   3     1920.10     2071.02    206.31 o 
   5  27   3       19.40       25.94     31.95 o 
   6  27   3     2254.68     2409.57    246.83 o 
   7  27   3       52.24       28.47     29.98 o 
  -8  28   3        4.32       -0.04     31.26 o 
  -7  28   3     3882.73     4149.95    319.07 o 
  -6  28   3        0.36       -0.58      7.51 o 
  -5  28   3     3664.32     4108.60    105.22 o 
  -4  28   3       31.06       39.40     15.56 o 
  -3  28   3     2008.54     2074.24     57.30 o 
  -2  28   3      198.33      185.63     17.57 o 
  -1  28   3       53.17       50.85     17.50 o 
   0  28   3      365.66      366.10     38.74 o 
   1  28   3     2320.55     2307.06     68.49 o 
   2  28   3       52.23      101.45     35.42 o 
   3  28   3     4713.90     5113.65    291.76 o 
   4  28   3      129.67      123.30     19.45 o 
   5  28   3     2656.91     2604.24     93.76 o 
   6  28   3       22.47       47.61     29.62 o 
   7  28   3     1421.51     1295.17     93.05 o 
  -8  29   3      576.15      453.40     60.99 o 
  -7  29   3     1000.99      936.34    125.68 o 
  -6  29   3      566.20      565.47     31.72 o 
  -5  29   3      322.04      303.12     23.10 o 
  -4  29   3     1143.09     1146.43     40.09 o 
  -3  29   3     1245.37     1301.89     46.50 o 
  -2  29   3       41.37       61.47     21.46 o 
  -1  29   3     6939.45     7435.19    177.51 o 
   0  29   3       33.01       31.63     17.07 o 
   1  29   3     1687.94     1681.63     51.57 o 
   2  29   3     1004.54     1036.81     40.17 o 
   3  29   3     1010.51     1138.95     55.52 o 
   4  29   3      670.21      676.96     34.01 o 
   5  29   3      671.85      750.99     44.66 o 
   6  29   3      718.53      621.67     51.87 o 
  -8  30   3      464.00      368.09     60.36 o 
  -7  30   3       49.69       14.62     58.74 o 
  -6  30   3       15.76       -3.23     23.51 o 
  -5  30   3      286.58      332.04     28.20 o 
  -4  30   3     1292.72     1339.27    122.41 o 
  -3  30   3      392.31      449.73     38.19 o 
  -2  30   3     3208.21     3550.78    179.63 o 
  -1  30   3       72.62       75.54     19.64 o 
   0  30   3     5297.92     5672.31    135.28 o 
   1  30   3      956.86      939.78     38.07 o 
   2  30   3     1076.68     1154.86     45.21 o 
   3  30   3      353.28      362.79     28.47 o 
   4  30   3      223.68      244.39     28.40 o 
   5  30   3       16.44        7.78     22.95 o 
   6  30   3      238.55      285.93     54.12 o 
  -7  31   3        6.60       21.22     28.48 o 
  -6  31   3      911.47      948.68    124.68 o 
  -5  31   3        6.42       16.53     23.37 o 
  -4  31   3     3517.35     3658.52    201.75 o 
  -3  31   3      310.88      340.21     25.51 o 
  -2  31   3       17.90       24.96     21.84 o 
  -1  31   3      330.33      341.13     23.76 o 
   0  31   3      172.88      154.77     25.18 o 
   1  31   3      963.89      970.69     40.62 o 
   2  31   3     2656.36     2609.30     99.92 o 
   3  31   3      473.74      506.60     98.31 o 
   4  31   3     1625.26     1687.96     67.08 o 
   5  31   3       47.02       28.48     40.16 o 
  -6  32   3       67.56       24.46     41.10 o 
  -5  32   3     2029.85     1952.61     76.66 o 
  -4  32   3      152.98      157.82     23.19 o 
  -3  32   3     1763.71     1786.27     75.50 o 
  -2  32   3      345.10      339.81     26.20 o 
  -1  32   3       25.96       38.77     22.94 o 
   0  32   3     1164.72     1135.31     44.56 o 
   1  32   3      899.74      979.11     44.87 o 
   2  32   3        0.35      -12.14     16.77 o 
   3  32   3     1979.39     1925.95    209.11 o 
   4  32   3        5.04       10.26     38.66 o 
  -5  33   3      482.96      441.47     90.31 o 
  -4  33   3        2.84      -34.59     42.17 o 
  -3  33   3     1729.08     1698.75    180.33 o 
  -2  33   3       60.53       49.07     18.47 o 
  -1  33   3     5281.86     5495.03    437.53 o 
   0  33   3       55.02       44.49     18.81 o 
   1  33   3     1490.37     1506.25    139.66 o 
   2  33   3        6.53      -18.22     22.01 o 
   3  33   3     1000.43      759.49     79.00 o 
   4  33   3      423.66      325.24     45.61 o 
  -5  34   3      641.22      602.78     62.10 o 
  -4  34   3      601.24      491.55     74.53 o 
  -3  34   3      289.44      248.35     31.18 o 
  -2  34   3     2068.02     1932.41    101.52 o 
  -1  34   3        9.38       31.55     33.14 o 
   0  34   3     1422.68     1462.85    124.35 o 
   1  34   3        9.16       -7.90     28.88 o 
   2  34   3     1411.18     1429.90    101.97 o 
   3  34   3      718.52      630.65     66.28 o 
  -4  35   3      983.77      676.70     55.56 o 
  -3  35   3      603.37      550.62     39.62 o 
  -2  35   3      557.98      466.29     43.90 o 
  -1  35   3      103.54       76.34     30.02 o 
   0  35   3        0.22      -25.68     25.68 o 
   1  35   3      738.36      566.10     60.13 o 
   2  35   3     1117.39      935.90     75.60 o 
 -12   0   4     3875.81     4229.64    226.62 o 
 -10   0   4      242.30      271.89     28.72 o 
  -8   0   4      180.89      176.50     24.62 o 
  -6   0   4        1.35       26.11     10.34 o 
  -4   0   4     4634.21     4818.77     82.03 o 
  -2   0   4    28959.09    30883.50    580.93 o 
   0   0   4    15217.52    14587.24    218.78 o 
   2   0   4    21834.08    21641.32    324.88 o 
   4   0   4     3766.50     3650.96     88.31 o 
   6   0   4      179.26      236.07     18.15 o 
   8   0   4     3660.27     3600.84    107.91 o 
  10   0   4     3577.08     3829.67    160.02 o 
 -13   1   4      884.16     1022.21     86.33 o 
 -12   1   4      534.54      592.83     45.69 o 
 -11   1   4     1386.61     1441.41     69.46 o 
 -10   1   4      157.43      200.44     23.61 o 
  -9   1   4       93.80       80.58     28.32 o 
  -8   1   4     4845.97     4867.44    122.53 o 
  -7   1   4      880.16      828.46     29.01 o 
  -6   1   4     2162.32     2160.08     37.85 o 
  -5   1   4     3039.96     2994.51     44.56 o 
  -4   1   4    12127.16    11904.75    148.03 o 
  -3   1   4     5374.43     5700.20     80.70 o 
  -2   1   4      945.10      931.40     12.12 o 
  -1   1   4    13471.27    13954.75    153.09 o 
   0   1   4     4108.31     4080.63     49.53 o 
   1   1   4     6415.89     6069.40     68.26 o 
   2   1   4     6600.92     6013.24     75.23 o 
   3   1   4     5179.78     4982.25     71.56 o 
   4   1   4     4378.63     4368.62    111.43 o 
   5   1   4      649.46      585.90     21.07 o 
   6   1   4     7199.16     7429.56    109.73 o 
   7   1   4      959.67      917.60     25.17 o 
   8   1   4      194.04      206.09     19.65 o 
   9   1   4     1068.30     1116.41     55.96 o 
  10   1   4      214.40      200.44     31.85 o 
  11   1   4      460.45      463.99     41.95 o 
 -13   2   4        0.04      -28.95     28.95 o 
 -12   2   4      216.13      191.28     26.52 o 
 -11   2   4      502.15      473.58     29.35 o 
 -10   2   4      100.03      105.01     17.68 o 
  -9   2   4     4902.85     4839.89    125.63 o 
  -8   2   4      298.14      262.11     23.47 o 
  -7   2   4     3309.38     3254.82     62.41 o 
  -6   2   4      325.86      322.18     11.41 o 
  -5   2   4    10747.14    10761.97    136.46 o 
  -4   2   4       71.61       53.27      3.25 o 
  -3   2   4    10392.50    10450.80    119.87 o 
  -2   2   4      790.71      942.91     12.76 o 
  -1   2   4      525.32      543.79      8.34 o 
   0   2   4     2253.66     2299.99     27.61 o 
   1   2   4     1411.61     1199.48     17.16 o 
   2   2   4     2996.64     3155.09     50.60 o 
   3   2   4    15949.62    15527.51    198.97 o 
   4   2   4        0.05        2.92      6.41 o 
   5   2   4     9912.11     9494.50    139.50 o 
   6   2   4       12.01       21.01      9.31 o 
   7   2   4     5640.63     5353.29     98.93 o 
   8   2   4       12.46       37.37     15.86 o 
   9   2   4      156.75      149.94     22.33 o 
  10   2   4        1.59       14.69     17.60 o 
  11   2   4       29.39       70.03     41.50 o 
 -13   3   4      202.27      230.48     37.24 o 
 -12   3   4      483.71      533.98     79.93 o 
 -11   3   4     2045.78     2062.92     68.51 o 
 -10   3   4      947.47      897.67     38.08 o 
  -9   3   4       81.99      117.71     18.74 o 
  -8   3   4     2603.19     2567.15     49.31 o 
  -7   3   4      480.14      469.11     24.90 o 
  -6   3   4     8465.75     8491.64    113.72 o 
  -5   3   4     3905.30     4059.79     89.45 o 
  -4   3   4     8000.94     8329.28    100.28 o 
  -3   3   4      541.05      673.15     11.54 o 
  -2   3   4      765.69      824.71     12.40 o 
  -1   3   4    28927.50    28937.93    351.45 o 
   0   3   4     1484.36     1510.51     37.05 o 
   1   3   4     5508.09     5225.81     61.84 o 
   2   3   4     4611.18     4275.14     55.51 o 
   3   3   4    11572.65    11185.06    138.37 o 
   4   3   4     2864.63     2790.14     47.21 o 
   5   3   4        1.77        9.34      7.55 o 
   6   3   4     3210.22     3100.17     54.18 o 
   7   3   4      193.96      189.57     12.83 o 
   8   3   4      562.32      676.44     27.30 o 
   9   3   4     4693.10     5141.19    124.88 o 
  10   3   4      148.01      181.48     20.69 o 
  11   3   4      870.69      787.71    117.54 o 
 -13   4   4      321.27      305.59     36.06 o 
 -12   4   4     3685.63     3818.88    132.34 o 
 -11   4   4      161.29      177.39     23.32 o 
 -10   4   4     3521.04     3371.03    109.33 o 
  -9   4   4      584.78      526.18     20.71 o 
  -8   4   4      633.34      654.10     17.76 o 
  -7   4   4     1034.62      998.10     21.35 o 
  -6   4   4      792.62      748.94     17.32 o 
  -5   4   4       37.40       69.70      7.93 o 
  -4   4   4     2389.36     2293.51     31.38 o 
  -3   4   4      876.24     1008.86     18.71 o 
  -2   4   4    25834.22    25940.78    378.31 o 
  -1   4   4     1254.37     1257.52     18.99 o 
   0   4   4    32888.07    32492.15    401.98 o 
   1   4   4     1399.84     1369.26     73.53 o 
   2   4   4    12514.58    12255.54    140.49 o 
   3   4   4       20.37       18.91      5.85 o 
   4   4   4      177.66      203.56      9.25 o 
   5   4   4        5.39       18.08      7.22 o 
   6   4   4     1843.47     1821.52     59.10 o 
   7   4   4     1087.18     1040.51     32.79 o 
   8   4   4     1303.87     1361.06     75.54 o 
   9   4   4      329.07      350.13     22.91 o 
  10   4   4     2751.84     2875.31     85.79 o 
  11   4   4       24.47       17.31     20.14 o 
 -13   5   4     1508.33     1689.45     78.26 o 
 -12   5   4      112.58      122.64     29.50 o 
 -11   5   4     1121.41      978.54     43.05 o 
 -10   5   4       56.40       75.26     17.08 o 
  -9   5   4     2823.26     2869.42     96.40 o 
  -8   5   4     9453.50     9471.19    232.82 o 
  -7   5   4      683.32      717.72     26.28 o 
  -6   5   4     2739.65     2718.81     43.52 o 
  -5   5   4     1090.11     1051.37     20.60 o 
  -4   5   4     4481.65     4209.31     50.28 o 
  -3   5   4    13411.62    13743.24    144.22 o 
  -2   5   4      179.67      221.17     16.69 o 
  -1   5   4    14514.12    14945.07    442.19 o 
   0   5   4       84.04      114.92      3.61 o 
   1   5   4     7487.08     7521.46    112.48 o 
   2   5   4    10549.53    10201.68    154.08 o 
   3   5   4      192.47      201.94     13.33 o 
   4   5   4     4433.52     4415.96     65.60 o 
   5   5   4      605.36      584.91     25.37 o 
   6   5   4    12732.35    12711.52    456.34 o 
   7   5   4      567.73      548.13     43.48 o 
   8   5   4      719.49      642.25     27.62 o 
   9   5   4      982.08     1087.62     47.86 o 
  10   5   4      107.61       93.85     23.51 o 
  11   5   4      872.68      863.37     44.58 o 
 -13   6   4       80.97      103.59     33.56 o 
 -12   6   4        7.66       29.87     28.80 o 
 -11   6   4      875.12      895.67     64.44 o 
 -10   6   4      989.89     1004.04     54.30 o 
  -9   6   4     5979.95     6067.70    108.42 o 
  -8   6   4       88.94      102.93     10.08 o 
  -7   6   4    11495.33    11809.67    162.28 o 
  -6   6   4      186.00      219.25     19.02 o 
  -5   6   4    14110.35    14208.02    178.26 o 
  -4   6   4      141.40      207.80      8.13 o 
  -3   6   4    10927.48    11434.21    126.06 o 
  -2   6   4     1254.38     1443.37     21.53 o 
  -1   6   4      374.57      420.82      7.21 o 
   0   6   4      712.42      668.92     10.74 o 
   1   6   4     5591.94     5526.12    230.94 o 
   2   6   4       14.38       38.78     10.61 o 
   3   6   4    10082.49    10072.66    128.60 o 
   4   6   4      794.24      675.29     19.18 o 
   5   6   4     7971.99     8051.52    287.20 o 
   6   6   4       29.66       39.07      9.76 o 
   7   6   4     3222.98     3320.73     64.19 o 
   8   6   4      338.19      366.35     18.09 o 
   9   6   4     2298.97     2425.16    137.50 o 
  10   6   4       12.79       24.05     15.30 o 
  11   6   4      128.72      155.42     27.36 o 
 -13   7   4      755.65      768.85     58.24 o 
 -12   7   4       86.12      116.22     25.22 o 
 -11   7   4     2449.19     2628.84     82.51 o 
 -10   7   4     1485.11     1456.12     50.59 o 
  -9   7   4      498.04      489.44     16.71 o 
  -8   7   4     2408.39     2429.03     65.11 o 
  -7   7   4       96.17       96.65      9.25 o 
  -6   7   4    16254.21    16254.22    211.00 o 
  -5   7   4     8858.38     8704.55    115.00 o 
  -4   7   4      722.27      686.34     14.57 o 
  -3   7   4     3988.37     3773.76     72.64 o 
  -2   7   4      513.26      595.20      9.57 o 
  -1   7   4     7757.85     7226.53    125.50 o 
   0   7   4     8844.65     8955.41    136.36 o 
   1   7   4     1425.61     1209.37     21.52 o 
   2   7   4     5572.35     5693.10     95.80 o 
   3   7   4     9176.91     8920.27    117.10 o 
   4   7   4     3253.37     3127.77     57.92 o 
   5   7   4      106.34      110.39      9.58 o 
   6   7   4      902.62      789.66     21.52 o 
   7   7   4      304.12      337.28     15.62 o 
   8   7   4     2248.68     2214.11     48.62 o 
   9   7   4     3073.45     3247.19    101.84 o 
  10   7   4        1.66       21.70     31.91 o 
  11   7   4      531.66      466.06     36.92 o 
 -13   8   4        1.30      -19.81     26.82 o 
 -12   8   4     1999.13     2115.98     76.70 o 
 -11   8   4      189.10      219.15     28.56 o 
 -10   8   4     4217.91     4267.05    125.24 o 
  -9   8   4      229.73      223.05     13.02 o 
  -8   8   4     1007.58     1053.11     27.35 o 
  -7   8   4       73.94       81.36     13.61 o 
  -6   8   4      390.56      417.26     24.62 o 
  -5   8   4      587.15      693.59     44.39 o 
  -4   8   4    14092.96    13945.16    150.79 o 
  -3   8   4       31.29       30.39      3.47 o 
  -2   8   4    23863.39    23830.02    316.81 o 
  -1   8   4      284.91      265.74     10.52 o 
   0   8   4    15065.00    14220.22    175.14 o 
   1   8   4      472.11      509.21     10.63 o 
   2   8   4      875.21      785.44     17.62 o 
   3   8   4      274.69      308.79     12.15 o 
   4   8   4      417.77      342.51     12.42 o 
   5   8   4      104.60      138.53     11.03 o 
   6   8   4      595.93      608.55     18.81 o 
   7   8   4      503.74      522.00     70.43 o 
   8   8   4      316.67      360.84     36.22 o 
   9   8   4       42.29       28.63     21.54 o 
  10   8   4     1186.23     1286.73     52.56 o 
  11   8   4       50.58       35.48     28.45 o 
 -13   9   4     1978.09     2068.55     91.24 o 
 -12   9   4       18.83      -13.58     31.56 o 
 -11   9   4      668.30      687.75     47.11 o 
 -10   9   4      669.88      639.91     51.21 o 
  -9   9   4     2697.76     2654.55     67.01 o 
  -8   9   4     5970.14     6064.49    118.24 o 
  -7   9   4      492.61      503.91     16.48 o 
  -6   9   4    11092.09    11329.23    150.46 o 
  -5   9   4      909.35      992.23     20.61 o 
  -4   9   4     8349.37     8237.22     93.98 o 
  -3   9   4     8310.35     8065.68     98.47 o 
  -2   9   4     2053.36     2169.40     39.01 o 
  -1   9   4      556.25      620.10     21.86 o 
   0   9   4     1284.66     1219.45     42.21 o 
   1   9   4     9273.35     9141.24    134.81 o 
   2   9   4     1334.77     1216.58     39.48 o 
   3   9   4       86.36       94.17      9.23 o 
   4   9   4     2385.18     2448.34     42.56 o 
   5   9   4     1672.69     1520.59     31.86 o 
   6   9   4     1957.63     2028.91     43.65 o 
   7   9   4      636.57      654.35     21.27 o 
   8   9   4      665.03      702.79     30.58 o 
   9   9   4      151.79      154.40     18.62 o 
  10   9   4       34.63       27.35     35.58 o 
  11   9   4      575.52      575.70     47.96 o 
 -13  10   4      576.86      619.27     49.23 o 
 -12  10   4      323.78      358.97     35.66 o 
 -11  10   4      366.17      357.92     28.92 o 
 -10  10   4      185.15      184.63     16.77 o 
  -9  10   4     4200.53     4299.68     94.76 o 
  -8  10   4       31.89       32.22      8.11 o 
  -7  10   4     8511.91     8670.28    133.63 o 
  -6  10   4      132.08      120.41     11.32 o 
  -5  10   4     6622.16     6603.59     93.77 o 
  -4  10   4       32.24       56.79      4.26 o 
  -3  10   4     3820.39     3840.63     97.91 o 
  -2  10   4      185.64      225.71     10.77 o 
  -1  10   4      465.28      584.39     17.29 o 
   0  10   4      254.43      306.49     16.73 o 
   1  10   4     6390.80     6247.80    113.59 o 
   2  10   4      110.02      110.66      7.04 o 
   3  10   4     7698.74     7649.79    108.37 o 
   4  10   4      151.58      156.38      9.96 o 
   5  10   4     4286.15     4210.67     73.27 o 
   6  10   4       47.30       22.55     11.35 o 
   7  10   4     1390.40     1401.09     52.06 o 
   8  10   4        4.59        1.39     12.19 o 
   9  10   4     2391.34     2478.04     72.36 o 
  10  10   4      153.01      137.83     27.32 o 
  11  10   4       78.75      114.56     49.86 o 
 -13  11   4     1404.02     1340.24     98.26 o 
 -12  11   4      181.58      190.50     28.49 o 
 -11  11   4     2906.34     2890.19    201.68 o 
 -10  11   4     1637.02     1675.01     53.98 o 
  -9  11   4     3740.49     3897.34     90.09 o 
  -8  11   4     1257.53     1229.00     54.15 o 
  -7  11   4      323.99      327.07     18.74 o 
  -6  11   4     9317.26     9461.66    129.69 o 
  -5  11   4     1453.36     1328.16     24.62 o 
  -4  11   4      106.78       87.42      5.03 o 
  -3  11   4    18605.08    18555.00    223.72 o 
  -2  11   4     3867.80     3739.68     83.04 o 
  -1  11   4     4035.42     3843.28     72.80 o 
   0  11   4     2090.58     2021.80     68.69 o 
   1  11   4     3443.47     3464.79    159.53 o 
   2  11   4      386.81      323.76     10.52 o 
   3  11   4     1902.83     1936.21     39.76 o 
   4  11   4     4806.20     4753.98     73.89 o 
   5  11   4       41.25       60.31     13.41 o 
   6  11   4      438.55      435.87     15.62 o 
   7  11   4      174.17      196.31     27.14 o 
   8  11   4     1039.72     1120.34     55.05 o 
   9  11   4      809.27      927.31     55.28 o 
  10  11   4       71.78       43.13     20.51 o 
  11  11   4     1427.04     1127.06     92.42 o 
 -13  12   4       21.14       65.66     34.33 o 
 -12  12   4     2557.41     2451.93     98.30 o 
 -11  12   4       59.32       31.25     18.46 o 
 -10  12   4     4490.83     4631.79    106.88 o 
  -9  12   4      334.66      359.42     35.82 o 
  -8  12   4      182.36      168.85     12.78 o 
  -7  12   4     1679.34     1752.75     34.95 o 
  -6  12   4      248.93      269.09     11.74 o 
  -5  12   4     4346.42     4412.96     68.68 o 
  -4  12   4     7230.94     7216.71     93.03 o 
  -3  12   4        4.60       10.62      3.87 o 
  -2  12   4    20806.58    20724.77    285.95 o 
  -1  12   4      329.74      464.55     14.80 o 
   0  12   4    20408.58    20156.37    299.96 o 
   1  12   4       67.78       71.28      4.85 o 
   2  12   4     5662.74     5547.08     81.22 o 
   3  12   4      117.18      141.33      9.00 o 
   4  12   4      252.68      229.17     26.59 o 
   5  12   4      156.15      148.71     10.73 o 
   6  12   4      113.45      131.10     15.11 o 
   7  12   4        0.05       19.85     16.71 o 
   8  12   4      964.42      975.88     34.97 o 
   9  12   4       11.97       35.75     29.62 o 
  10  12   4     1163.24     1178.64     52.07 o 
  11  12   4       50.85       60.12     35.74 o 
 -13  13   4     1246.33     1073.02     88.31 o 
 -12  13   4       74.75       57.26     29.51 o 
 -11  13   4      504.43      528.07     35.02 o 
 -10  13   4     1716.21     1760.33     54.22 o 
  -9  13   4      634.93      612.61     24.36 o 
  -8  13   4     4017.44     4025.87    269.48 o 
  -7  13   4      720.78      710.52     39.81 o 
  -6  13   4     7854.67     8209.24    115.37 o 
  -5  13   4      513.26      527.76     16.73 o 
  -4  13   4     3340.06     3412.87     47.98 o 
  -3  13   4     5413.96     5378.01    130.21 o 
  -2  13   4      227.79      196.19      9.80 o 
  -1  13   4     2952.76     3002.75     62.69 o 
   0  13   4     4528.91     4355.25    123.04 o 
   1  13   4    13875.37    13462.93    216.41 o 
   2  13   4      852.66      729.44     19.89 o 
   3  13   4     1535.95     1385.06     69.71 o 
   4  13   4     5653.20     5359.80    120.26 o 
   5  13   4      813.20      743.94     24.61 o 
   6  13   4      904.96      848.62     30.54 o 
   7  13   4     1837.90     1902.50     51.17 o 
   8  13   4     1458.92     1502.87     66.03 o 
   9  13   4      425.30      439.22     27.72 o 
  10  13   4      115.27       81.29     26.40 o 
 -13  14   4       17.52       44.34     34.00 o 
 -12  14   4      142.88       92.63     25.59 o 
 -11  14   4     1606.17     1485.60     56.56 o 
 -10  14   4       73.24       98.03     31.83 o 
  -9  14   4     1826.05     1893.44     67.66 o 
  -8  14   4      171.16      166.52     27.10 o 
  -7  14   4     7778.92     8065.04    187.09 o 
  -6  14   4        2.82       10.71      9.07 o 
  -5  14   4     7404.13     7633.10    248.94 o 
  -4  14   4     1069.77     1046.50     38.28 o 
  -3  14   4     6360.14     6480.56     90.60 o 
  -2  14   4      305.40      359.59     13.18 o 
  -1  14   4      334.47      318.19     12.44 o 
   0  14   4       30.36       32.38      2.97 o 
   1  14   4     2076.81     2015.99     44.43 o 
   2  14   4     1886.62     1806.78     36.63 o 
   3  14   4     3887.25     3834.40    104.96 o 
   4  14   4      617.17      580.95     24.19 o 
   5  14   4     8353.92     7938.02    234.10 o 
   6  14   4       30.57       38.74     27.57 o 
   7  14   4     2140.82     2131.39     56.55 o 
   8  14   4        0.68       13.96     22.48 o 
   9  14   4      409.09      449.61     30.84 o 
  10  14   4       19.67       33.19     25.11 o 
 -12  15   4        5.40       35.14     25.91 o 
 -11  15   4      699.90      694.06     36.21 o 
 -10  15   4     1482.98     1518.44     49.80 o 
  -9  15   4     2353.72     2400.50     95.70 o 
  -8  15   4      394.35      413.06     36.38 o 
  -7  15   4      862.10      867.04     22.79 o 
  -6  15   4     2610.83     2698.87     47.50 o 
  -5  15   4       66.88       88.89     16.06 o 
  -4  15   4      466.64      449.90     35.23 o 
  -3  15   4    10264.59    10428.93    137.27 o 
  -2  15   4     1554.08     1505.73     30.31 o 
  -1  15   4     5107.53     5217.04     87.58 o 
   0  15   4      172.91      153.61     12.31 o 
   1  15   4     6910.55     7002.20    120.79 o 
   2  15   4      596.75      574.18     19.34 o 
   3  15   4       44.00       22.72     11.32 o 
   4  15   4     6067.47     5843.89    120.69 o 
   5  15   4       67.56       89.92     12.85 o 
   6  15   4     4006.84     3883.73     90.05 o 
   7  15   4     1483.37     1546.81     46.49 o 
   8  15   4     1066.50     1088.30     37.83 o 
   9  15   4      341.20      311.06     29.81 o 
  10  15   4        0.80       21.14     19.97 o 
 -12  16   4     1863.62     1824.39     86.50 o 
 -11  16   4       59.59       75.66     49.23 o 
 -10  16   4      892.75      855.40     35.82 o 
  -9  16   4        8.58       14.33     13.42 o 
  -8  16   4       82.63       90.54     18.22 o 
  -7  16   4      442.10      440.96     16.68 o 
  -6  16   4      224.81      213.79      9.83 o 
  -5  16   4       72.77       68.51      7.55 o 
  -4  16   4     1904.43     1838.04     31.20 o 
  -3  16   4        4.50       10.15      5.52 o 
  -2  16   4     7166.38     7288.27    116.44 o 
  -1  16   4       46.73       45.84      8.46 o 
   0  16   4     7531.18     7396.30    172.47 o 
   1  16   4     1738.29     1669.54     36.50 o 
   2  16   4     7528.61     7269.70    144.36 o 
   3  16   4      237.98      222.25     39.10 o 
   4  16   4      988.80      943.67     31.90 o 
   5  16   4       78.80       88.00     16.86 o 
   6  16   4      502.32      455.83     24.41 o 
   7  16   4       32.13       20.62     25.29 o 
   8  16   4     2627.23     2845.32     88.74 o 
   9  16   4       74.39       75.47     25.13 o 
  10  16   4     1483.70     1134.66     87.06 o 
 -12  17   4        2.34       36.63     28.72 o 
 -11  17   4      473.94      553.48     41.21 o 
 -10  17   4     2326.11     2308.68     92.45 o 
  -9  17   4       88.17      100.04     18.62 o 
  -8  17   4     1025.90     1045.58     32.61 o 
  -7  17   4      178.20      180.22     16.41 o 
  -6  17   4     6666.12     6613.49     94.46 o 
  -5  17   4      183.56      215.00      9.03 o 
  -4  17   4     1238.73     1217.59     22.54 o 
  -3  17   4      918.51      944.64     49.29 o 
  -2  17   4     4604.31     4548.81     76.08 o 
  -1  17   4     1760.40     1798.87     37.90 o 
   0  17   4     1368.12     1302.55     42.99 o 
   1  17   4     1979.33     1922.83     67.00 o 
   2  17   4     2595.47     2447.65     57.43 o 
   3  17   4      585.96      560.19     20.38 o 
   4  17   4     6697.76     6564.31    138.88 o 
   5  17   4        0.03       12.05     27.57 o 
   6  17   4     1071.70     1071.98     60.14 o 
   7  17   4      955.63      898.54     52.44 o 
   8  17   4     2085.42     2138.54     91.34 o 
   9  17   4     1242.05     1329.97     82.95 o 
 -12  18   4        0.39       16.57     29.98 o 
 -11  18   4     1200.40     1158.96     61.73 o 
 -10  18   4       67.41       30.84     26.90 o 
  -9  18   4     2183.27     2202.21     60.29 o 
  -8  18   4       16.92       37.34     12.65 o 
  -7  18   4     4656.06     4756.87     84.80 o 
  -6  18   4       28.58        9.53      6.98 o 
  -5  18   4     2266.31     2276.24     37.35 o 
  -4  18   4      260.36      312.56     17.44 o 
  -3  18   4     3427.21     3273.59     49.37 o 
  -2  18   4     2965.33     2970.89     53.55 o 
  -1  18   4     1685.98     1548.71     34.50 o 
   0  18   4     3319.86     3140.26     53.78 o 
   1  18   4      674.43      649.00     20.10 o 
   2  18   4      525.40      524.97     20.94 o 
   3  18   4     9093.13     8875.35    178.23 o 
   4  18   4       14.50        0.70     20.83 o 
   5  18   4     6580.12     6612.77    142.13 o 
   6  18   4       22.49       -8.76     14.12 o 
   7  18   4     2878.10     3116.18     77.17 o 
   8  18   4       25.55       21.33     41.85 o 
   9  18   4      346.06      353.81     49.23 o 
 -12  19   4      406.58      337.47     53.65 o 
 -11  19   4      442.89      440.28     54.21 o 
 -10  19   4      247.48      221.72     33.97 o 
  -9  19   4      501.22      514.86     28.72 o 
  -8  19   4     1966.40     2032.75     82.38 o 
  -7  19   4        9.80       -0.85      8.76 o 
  -6  19   4      992.32     1023.60     24.04 o 
  -5  19   4        1.10       13.62      6.27 o 
  -4  19   4     3516.46     3634.99     58.29 o 
  -3  19   4     4005.00     3908.13     86.38 o 
  -2  19   4      484.07      458.82     37.60 o 
  -1  19   4     1963.29     1975.90     41.99 o 
   0  19   4       37.33       34.98     12.23 o 
   1  19   4    15466.34    15413.89    265.56 o 
   2  19   4      871.08      881.68     27.25 o 
   3  19   4     1387.86     1332.21     37.52 o 
   4  19   4      570.90      603.37     25.47 o 
   5  19   4      345.57      324.80     21.52 o 
   6  19   4     2501.32     2694.15     70.61 o 
   7  19   4     1558.57     1529.10     49.06 o 
   8  19   4      769.03      784.22     43.36 o 
   9  19   4      785.69      868.85     56.71 o 
 -11  20   4      135.69      115.11     30.14 o 
 -10  20   4     1016.23      993.50     47.82 o 
  -9  20   4      385.54      358.96     19.85 o 
  -8  20   4      620.40      622.04     23.52 o 
  -7  20   4      223.81      231.26     22.53 o 
  -6  20   4      131.03      132.93      9.58 o 
  -5  20   4      241.67      240.83     19.69 o 
  -4  20   4     1071.78     1055.50     22.57 o 
  -3  20   4      830.22      813.34     34.09 o 
  -2  20   4     4514.96     4451.62     81.55 o 
  -1  20   4       21.46       15.65     10.40 o 
   0  20   4    11812.01    11363.30    191.53 o 
   1  20   4        7.97       16.17      9.86 o 
   2  20   4     5528.44     5378.71    232.54 o 
   3  20   4      107.77      114.24     12.83 o 
   4  20   4      406.41      395.87     33.06 o 
   5  20   4      393.19      419.97     23.77 o 
   6  20   4       74.51       65.93     16.55 o 
   7  20   4        6.63       15.76     22.51 o 
   8  20   4     2170.89     2420.98    104.52 o 
   9  20   4        1.01       15.55     24.99 o 
 -11  21   4      966.84      866.73     71.10 o 
 -10  21   4      790.02      911.26     49.71 o 
  -9  21   4      743.05      784.31    100.02 o 
  -8  21   4      353.43      377.64     32.43 o 
  -7  21   4      472.82      492.80     18.05 o 
  -6  21   4     4308.60     4324.91    132.75 o 
  -5  21   4      606.59      622.70     18.76 o 
  -4  21   4     2039.49     2026.19     91.23 o 
  -3  21   4      799.72      787.26     41.55 o 
  -2  21   4      888.79      861.87     23.73 o 
  -1  21   4     6741.77     6612.68    212.53 o 
   0  21   4       94.16       80.47     11.07 o 
   1  21   4       91.00       67.63     19.92 o 
   2  21   4      577.61      594.30     31.68 o 
   3  21   4     1999.61     1944.32     97.51 o 
   4  21   4     6992.85     6971.37    153.74 o 
   5  21   4      221.02      189.63     16.74 o 
   6  21   4     2126.39     2111.90     83.09 o 
   7  21   4        0.36        7.47     22.55 o 
   8  21   4      478.42      484.35     38.70 o 
 -11  22   4      196.45      184.86     43.55 o 
 -10  22   4        4.26       54.81     22.73 o 
  -9  22   4     1366.52     1451.89    148.86 o 
  -8  22   4       93.60       88.44     16.63 o 
  -7  22   4     2786.55     2800.08    122.80 o 
  -6  22   4      135.15      136.71     11.46 o 
  -5  22   4     3809.72     3883.58    119.93 o 
  -4  22   4      355.33      335.98     16.27 o 
  -3  22   4     1692.59     1759.71     45.12 o 
  -2  22   4      296.29      264.61     14.35 o 
  -1  22   4      609.63      580.89     26.08 o 
   0  22   4      530.67      516.81     19.31 o 
   1  22   4     1852.83     1792.80     91.50 o 
   2  22   4      954.01      975.09     33.70 o 
   3  22   4     3102.64     3055.32     80.44 o 
   4  22   4      113.51      114.79     18.78 o 
   5  22   4     2742.77     2897.31    100.47 o 
   6  22   4      228.86      258.88     29.24 o 
   7  22   4     4076.91     4311.90    180.58 o 
   8  22   4       57.26       39.39     32.07 o 
 -10  23   4       39.49       58.52     21.25 o 
  -9  23   4      436.29      528.43     64.23 o 
  -8  23   4     2680.65     2831.07    213.43 o 
  -7  23   4        5.81      -29.15     29.15 o 
  -6  23   4      436.46      480.40     24.89 o 
  -5  23   4      185.99      167.29     14.63 o 
  -4  23   4     3328.19     3241.68    111.02 o 
  -3  23   4     2972.40     3018.19     59.55 o 
  -2  23   4      588.63      548.69     34.09 o 
  -1  23   4     2619.85     2661.52     55.22 o 
   0  23   4      287.87      253.58     15.02 o 
   1  23   4     1646.43     1662.97     38.86 o 
   2  23   4     1375.42     1281.35     40.10 o 
   3  23   4     3370.03     3312.22     80.75 o 
   4  23   4      431.43      399.88     29.61 o 
   5  23   4      219.93      190.29     27.52 o 
   6  23   4      606.10      670.07     39.47 o 
   7  23   4      876.58      916.48     52.07 o 
   8  23   4       10.75      -13.15     38.66 o 
 -10  24   4      915.37      947.20     52.51 o 
  -9  24   4      106.66       94.66     38.19 o 
  -8  24   4      470.15      448.19     34.01 o 
  -7  24   4       54.34       50.22     22.52 o 
  -6  24   4      407.03      422.65     24.32 o 
  -5  24   4        4.58       20.20     16.70 o 
  -4  24   4     3584.13     3618.84     81.87 o 
  -3  24   4     1098.39     1013.58     29.23 o 
  -2  24   4     5165.31     5072.95     96.36 o 
  -1  24   4      716.04      665.24     22.14 o 
   0  24   4     8028.16     7732.34    141.29 o 
   1  24   4      114.19      107.45     17.22 o 
   2  24   4      732.09      724.83     29.05 o 
   3  24   4      733.96      775.53     39.78 o 
   4  24   4        2.59       -3.50     15.68 o 
   5  24   4      341.70      321.86     53.10 o 
   6  24   4      187.99      254.89     34.97 o 
   7  24   4        8.19       20.29     21.20 o 
   8  24   4      441.37      358.46     60.60 o 
  -9  25   4       10.67      -30.55     30.55 o 
  -8  25   4     3729.70     4101.98    127.20 o 
  -7  25   4        2.96       -7.45     35.94 o 
  -6  25   4     1849.56     1957.55     57.24 o 
  -5  25   4     1992.12     2066.74     56.45 o 
  -4  25   4     2563.36     2535.54     67.52 o 
  -3  25   4     2022.80     1994.76     51.51 o 
  -2  25   4        4.33       19.55     11.69 o 
  -1  25   4     4199.88     4366.54    101.58 o 
   0  25   4      939.03      959.99     76.59 o 
   1  25   4      143.14      147.23     15.57 o 
   2  25   4      992.06      993.20     35.29 o 
   3  25   4     1194.92     1222.43     49.94 o 
   4  25   4     2386.89     2544.99     93.64 o 
   5  25   4      254.15      277.68     34.63 o 
   6  25   4     2981.97     2993.43    157.14 o 
   7  25   4      444.65      663.50     75.27 o 
  -9  26   4     2133.38     2268.03    155.20 o 
  -8  26   4       75.84       51.24     50.89 o 
  -7  26   4     2860.83     2970.76    280.84 o 
  -6  26   4       41.21       36.42     14.69 o 
  -5  26   4     6214.54     6698.40    258.59 o 
  -4  26   4        1.89        7.11     15.06 o 
  -3  26   4      602.59      613.72     26.77 o 
  -2  26   4        1.73       -4.46     13.41 o 
  -1  26   4       13.56       -0.58     24.77 o 
   0  26   4       25.04       60.93     17.71 o 
   1  26   4     2062.25     2067.76     60.48 o 
   2  26   4       17.06       48.33     25.52 o 
   3  26   4     2558.34     2491.48     66.43 o 
   4  26   4       25.43       16.92     18.83 o 
   5  26   4     1394.17     1397.69     86.27 o 
   6  26   4      129.33      144.11     28.46 o 
   7  26   4     1253.89     1239.92     69.23 o 
  -9  27   4     1447.70     1346.05     77.06 o 
  -8  27   4     1416.37     1500.05    114.64 o 
  -7  27   4      182.22      159.27     33.33 o 
  -6  27   4      236.75      260.87     29.39 o 
  -5  27   4     1551.53     1486.84     49.30 o 
  -4  27   4     1415.40     1493.66     48.01 o 
  -3  27   4     1721.41     1807.50     56.07 o 
  -2  27   4       53.86       53.00     24.54 o 
  -1  27   4     3948.51     4112.27    141.77 o 
   0  27   4        7.94        8.84     13.86 o 
   1  27   4      323.12      302.50     20.83 o 
   2  27   4     1830.66     1851.88     95.01 o 
   3  27   4     1476.35     1568.54     58.09 o 
   4  27   4      424.90      490.49     30.43 o 
   5  27   4       48.00       68.54     23.86 o 
   6  27   4      235.04      271.04     40.47 o 
   7  27   4      129.35      200.40     51.68 o 
  -8  28   4      955.89      980.97     78.64 o 
  -7  28   4      392.04      439.14     37.35 o 
  -6  28   4        8.86       23.47     19.17 o 
  -5  28   4      656.41      651.61     32.39 o 
  -4  28   4     3243.17     3377.77    129.68 o 
  -3  28   4        7.57        6.73     18.61 o 
  -2  28   4     4672.80     4777.37    250.32 o 
  -1  28   4        3.79       12.31     22.05 o 
   0  28   4     2999.47     3164.63    106.53 o 
   1  28   4      131.91      112.10     20.11 o 
   2  28   4      582.55      594.13     95.04 o 
   3  28   4      156.74      153.53     20.28 o 
   4  28   4      222.21      271.54     29.98 o 
   5  28   4       92.49      107.98     28.23 o 
   6  28   4      114.34      105.72     45.60 o 
  -8  29   4     4117.63     3688.68    211.69 o 
  -7  29   4        0.13       12.61     25.96 o 
  -6  29   4     2720.60     2794.01    111.13 o 
  -5  29   4       41.87        2.10     63.15 o 
  -4  29   4     2504.17     2717.42     76.76 o 
  -3  29   4      186.14      264.89     22.76 o 
  -2  29   4      169.46      177.87     19.54 o 
  -1  29   4     1037.95     1070.47     39.45 o 
   0  29   4        0.90      -15.02     20.42 o 
   1  29   4      628.62      635.50     32.24 o 
   2  29   4     1292.44     1361.40     49.60 o 
   3  29   4      228.58      324.59     99.18 o 
   4  29   4      319.85      316.11     28.76 o 
   5  29   4      112.98       86.85     22.30 o 
   6  29   4     1340.87     1125.14     88.55 o 
  -7  30   4     2378.08     2267.36    155.57 o 
  -6  30   4      363.40      355.21     35.93 o 
  -5  30   4     3073.68     3203.45    112.36 o 
  -4  30   4      691.65      756.73     35.97 o 
  -3  30   4      669.99      660.34     43.01 o 
  -2  30   4      187.49      189.12     24.92 o 
  -1  30   4       41.52       28.95     15.33 o 
   0  30   4      131.13      145.47     43.00 o 
   1  30   4     1392.04     1488.56     51.20 o 
   2  30   4       18.86       22.41     17.51 o 
   3  30   4     1469.83     1588.94     59.76 o 
   4  30   4        0.78       28.54     22.62 o 
   5  30   4     1652.17     1442.79     98.19 o 
  -7  31   4      145.63      121.26     48.84 o 
  -6  31   4      482.53      456.74     37.20 o 
  -5  31   4     2416.40     2623.49    359.50 o 
  -4  31   4      694.14      738.64     38.39 o 
  -3  31   4     1462.20     1359.66     49.04 o 
  -2  31   4      823.83      946.88     46.44 o 
  -1  31   4     3510.64     3643.09     95.40 o 
   0  31   4       42.70       72.93     24.27 o 
   1  31   4      432.97      438.02     28.60 o 
   2  31   4       62.77       70.33     23.63 o 
   3  31   4      469.65      482.01     34.36 o 
   4  31   4      791.70      706.57     55.79 o 
   5  31   4      138.44      129.39     51.76 o 
  -6  32   4      488.64      348.92     54.60 o 
  -5  32   4      250.02      234.63     32.71 o 
  -4  32   4      382.41      378.39     30.71 o 
  -3  32   4        8.27       10.72     21.15 o 
  -2  32   4     1775.28     1834.97     68.46 o 
  -1  32   4       96.75      108.59     55.19 o 
   0  32   4     3313.98     3329.24    406.28 o 
   1  32   4       38.31       54.00     23.56 o 
   2  32   4     1400.03     1447.93     61.06 o 
   3  32   4        5.84      -24.15     24.15 o 
   4  32   4      157.95       99.96     46.63 o 
  -6  33   4      983.77      784.42     84.99 o 
  -5  33   4       15.85       -2.37     29.35 o 
  -4  33   4     1092.55     1003.77     53.74 o 
  -3  33   4      501.83      525.52     54.88 o 
  -2  33   4        0.56       -5.70     24.79 o 
  -1  33   4      240.42      196.73     23.28 o 
   0  33   4       29.35       35.41     23.58 o 
   1  33   4     1029.74     1012.09     50.68 o 
   2  33   4     1666.99     1641.64    167.61 o 
   3  33   4       13.94        3.16     42.44 o 
  -5  34   4      477.87      322.16     47.42 o 
  -4  34   4      411.64      452.11     57.36 o 
  -3  34   4      908.65      798.40     49.23 o 
  -2  34   4     1037.56      962.61    111.19 o 
  -1  34   4      156.54      140.71     29.43 o 
   0  34   4      151.37      178.58     40.91 o 
   1  34   4      332.04      253.24     35.70 o 
   2  34   4       31.78       25.25     42.68 o 
   3  34   4     1573.58     1060.25     89.66 o 
  -4  35   4       12.60       -3.94     42.76 o 
  -3  35   4      793.92      579.52     60.84 o 
  -2  35   4      331.52      330.27    121.39 o 
  -1  35   4     2244.43     1911.66     88.48 o 
   0  35   4        0.17       14.99     39.45 o 
   1  35   4     1339.12     1293.09     94.95 o 
 -13   0   5        4.77       -9.55     29.35 o 
 -11   0   5      410.54      499.94     49.00 o 
  -9   0   5     8173.05     7813.98    273.55 o 
  -7   0   5     6299.00     6120.46    127.65 o 
  -5   0   5     5573.93     5509.33     91.91 o 
  -3   0   5    10392.18    10771.64    175.62 o 
  -1   0   5        8.68       36.13      5.36 o 
   1   0   5    14003.39    14137.03    228.22 o 
   3   0   5    10307.80    10146.95    175.92 o 
   5   0   5     5092.71     5033.37    111.73 o 
   7   0   5     1648.99     1659.74     54.94 o 
   9   0   5      151.99      152.74     29.19 o 
  11   0   5        3.98       10.97     32.19 o 
 -13   1   5      209.51      189.54     54.01 o 
 -12   1   5      395.57      425.13     31.13 o 
 -11   1   5     1304.64     1276.96    100.08 o 
 -10   1   5      151.45      151.27     20.74 o 
  -9   1   5       67.46       91.62     31.24 o 
  -8   1   5     1203.39     1200.95     32.74 o 
  -7   1   5     3095.23     2924.96     52.66 o 
  -6   1   5     5325.35     5108.42     75.29 o 
  -5   1   5     5336.22     5662.14     68.84 o 
  -4   1   5     8385.41     8671.47    172.93 o 
  -3   1   5    13623.24    14196.67    174.61 o 
  -2   1   5      823.99      853.90     12.76 o 
  -1   1   5    34014.64    35131.41    454.32 o 
   0   1   5       38.80       39.94      3.88 o 
   1   1   5     2231.33     2034.33     26.90 o 
   2   1   5     5013.50     4742.87     57.53 o 
   3   1   5     3165.69     3107.44     45.92 o 
   4   1   5     1115.42     1145.37     24.19 o 
   5   1   5     1362.95     1335.84     62.80 o 
   6   1   5     2692.52     2613.34     50.76 o 
   7   1   5      363.16      371.15     18.73 o 
   8   1   5      114.07      123.08     15.79 o 
   9   1   5     1551.93     1631.15    126.88 o 
  10   1   5        5.16        3.17     23.29 o 
  11   1   5      278.32      222.71     43.16 o 
 -13   2   5      517.43      543.59     87.27 o 
 -12   2   5     1715.30     1750.09     67.18 o 
 -11   2   5        6.65        7.85     15.27 o 
 -10   2   5     1836.26     1831.27     80.76 o 
  -9   2   5       41.84       52.49     28.09 o 
  -8   2   5     1612.67     1588.08     54.59 o 
  -7   2   5        2.48       14.59      8.64 o 
  -6   2   5     3499.51     3432.95     53.57 o 
  -5   2   5     4738.10     5194.25     87.04 o 
  -4   2   5     2576.75     2544.71     73.50 o 
  -3   2   5     1987.54     2081.77     31.39 o 
  -2   2   5    36972.33    38181.19    675.29 o 
  -1   2   5      285.15      299.84     10.26 o 
   0   2   5    17796.45    17033.42    182.70 o 
   1   2   5        7.13       28.80      4.19 o 
   2   2   5    13294.45    13000.19    147.75 o 
   3   2   5      769.95      627.00     13.51 o 
   4   2   5      303.97      261.16     10.22 o 
   5   2   5      166.56      164.84     12.23 o 
   6   2   5      761.38      740.89     28.33 o 
   7   2   5       36.13       33.50     13.06 o 
   8   2   5     3184.80     3371.76     80.29 o 
   9   2   5       54.29       82.35     28.20 o 
  10   2   5     2261.96     2375.22     72.16 o 
  11   2   5        0.09       33.14     48.20 o 
 -13   3   5     2046.72     2160.78    110.08 o 
 -12   3   5      118.26      145.78     28.98 o 
 -11   3   5     1598.21     1549.49     58.24 o 
 -10   3   5      113.08      105.14     20.08 o 
  -9   3   5      601.10      566.56     21.01 o 
  -8   3   5     2858.04     2959.02     75.25 o 
  -7   3   5        0.13        7.61     10.24 o 
  -6   3   5     7622.82     7894.20    107.83 o 
  -5   3   5     7474.33     7636.31    100.87 o 
  -4   3   5    16224.37    16537.30    184.06 o 
  -3   3   5     7064.09     7333.88     93.88 o 
  -2   3   5        9.27       19.91      2.44 o 
  -1   3   5    11840.22    12400.18    154.01 o 
   0   3   5      746.54      793.57     19.77 o 
   1   3   5     9868.81    10132.78    112.34 o 
   2   3   5    14678.54    14043.60    156.05 o 
   3   3   5      325.77      336.06     11.13 o 
   4   3   5     4297.74     4196.12     63.02 o 
   5   3   5      195.37      217.88     11.24 o 
   6   3   5     6631.18     6266.09    156.19 o 
   7   3   5       62.89       64.64     12.41 o 
   8   3   5       17.73       15.03     12.23 o 
   9   3   5      691.73      709.84     28.22 o 
  10   3   5      309.73      336.14     25.70 o 
  11   3   5      422.35      364.85     64.38 o 
 -13   4   5      159.14      129.70     29.43 o 
 -12   4   5        1.26       55.98     22.28 o 
 -11   4   5      311.65      299.22     26.23 o 
 -10   4   5      545.99      493.62     27.31 o 
  -9   4   5     7026.80     7104.01    143.85 o 
  -8   4   5      498.95      470.98     19.93 o 
  -7   4   5    14148.06    14519.25    248.37 o 
  -6   4   5      776.68      864.55     17.42 o 
  -5   4   5    25794.23    26392.13    312.13 o 
  -4   4   5     1244.61     1357.97     21.82 o 
  -3   4   5     3609.85     3751.34     97.81 o 
  -2   4   5     2170.64     2146.48     28.50 o 
  -1   4   5      230.29      280.27      6.00 o 
   0   4   5      294.24      279.10      7.97 o 
   1   4   5      888.34      744.44     18.43 o 
   2   4   5        6.50       23.61      5.30 o 
   3   4   5     9882.02     9678.53    122.23 o 
   4   4   5     5074.50     4888.88     68.83 o 
   5   4   5    10972.97    10749.11    148.61 o 
   6   4   5      708.00      623.26     20.83 o 
   7   4   5     2821.18     2818.26     58.29 o 
   8   4   5        2.52       -9.11     12.48 o 
   9   4   5      409.16      481.94     79.18 o 
  10   4   5       30.59       22.60     16.54 o 
  11   4   5       23.33       35.42     52.15 o 
 -13   5   5      420.15      433.89     49.71 o 
 -12   5   5       43.35       47.36     23.60 o 
 -11   5   5     1799.39     1873.46     67.77 o 
 -10   5   5     2548.22     2330.73    115.29 o 
  -9   5   5      480.31      431.63     20.47 o 
  -8   5   5     4687.82     4625.53     82.44 o 
  -7   5   5     4712.96     4823.55     78.67 o 
  -6   5   5     5884.58     6089.65     88.42 o 
  -5   5   5     2432.03     2571.58     59.85 o 
  -4   5   5      435.47      489.93     17.28 o 
  -3   5   5     2511.29     2441.25     28.67 o 
  -2   5   5     1657.56     1712.73     23.79 o 
  -1   5   5    24357.87    24265.03    504.13 o 
   0   5   5       68.41       49.75      6.82 o 
   1   5   5     1175.24      959.58     17.10 o 
   2   5   5     4156.18     4108.66     79.56 o 
   3   5   5     1376.08     1423.84     75.28 o 
   4   5   5     4439.51     4340.82     93.10 o 
   5   5   5      586.97      623.76     37.80 o 
   6   5   5     3810.37     3761.43     69.96 o 
   7   5   5      311.89      349.28     18.11 o 
   8   5   5     3469.80     3663.98     75.24 o 
   9   5   5     2967.76     3181.45     92.55 o 
  10   5   5       64.72        0.27     24.85 o 
 -13   6   5      248.82      237.15     43.87 o 
 -12   6   5     5413.24     5632.95    167.03 o 
 -11   6   5      308.81      284.20     27.06 o 
 -10   6   5     4013.18     4040.04     93.17 o 
  -9   6   5        3.44      -11.12     11.12 o 
  -8   6   5      659.96      636.58     18.52 o 
  -7   6   5     1777.11     1802.87     35.42 o 
  -6   6   5      380.35      398.88     11.02 o 
  -5   6   5     1261.27     1321.99     20.24 o 
  -4   6   5     7278.44     7281.96     83.13 o 
  -3   6   5     1665.96     1841.08     23.69 o 
  -2   6   5     7568.77     7293.10     92.36 o 
  -1   6   5     3413.36     3660.29     54.70 o 
   0   6   5     6319.18     5961.81    126.12 o 
   1   6   5     1750.12     1705.68     25.65 o 
   2   6   5    11065.99    11154.11    274.98 o 
   3   6   5     1951.70     1822.80     32.67 o 
   4   6   5     1094.56     1141.67     25.77 o 
   5   6   5      292.32      264.57     12.01 o 
   6   6   5     1000.14      960.41     25.77 o 
   7   6   5       60.95       44.45     10.61 o 
   8   6   5      820.81      776.07     30.22 o 
   9   6   5       29.04       43.63     20.47 o 
  10   6   5     1746.07     1780.13     67.45 o 
 -13   7   5     2063.99     1963.60     89.68 o 
 -12   7   5      496.88      528.24     38.74 o 
 -11   7   5     2035.03     2114.81     70.18 o 
 -10   7   5      719.02      733.58     32.63 o 
  -9   7   5     1201.22     1198.46     39.62 o 
  -8   7   5     5836.47     5762.35    120.74 o 
  -7   7   5     1889.22     1910.35     35.57 o 
  -6   7   5     6380.62     6379.46     88.96 o 
  -5   7   5       41.10       49.41      5.18 o 
  -4   7   5     7279.20     7105.93     97.28 o 
  -3   7   5     8205.38     8107.59     91.19 o 
  -2   7   5      355.22      394.38      7.22 o 
  -1   7   5       17.31       26.43      2.23 o 
   0   7   5      351.98      419.37      8.12 o 
   1   7   5     3211.14     3263.65     41.97 o 
   2   7   5     6082.04     5965.44     82.78 o 
   3   7   5       48.02       50.72      7.31 o 
   4   7   5      602.21      604.93     17.15 o 
   5   7   5      600.60      534.25     32.31 o 
   6   7   5     4264.90     4352.14    115.69 o 
   7   7   5      657.93      690.24     23.62 o 
   8   7   5      850.07      867.08     32.12 o 
   9   7   5     1444.94     1676.41     59.96 o 
  10   7   5      488.97      489.83     31.73 o 
 -13   8   5       31.25       -9.11     32.06 o 
 -12   8   5       18.22       -6.76     21.25 o 
 -11   8   5     2536.67     2669.66     90.51 o 
 -10   8   5      121.42       99.73     17.73 o 
  -9   8   5     5844.52     5768.46    120.82 o 
  -8   8   5      645.17      633.59     21.40 o 
  -7   8   5     5955.15     6052.32     94.32 o 
  -6   8   5        1.75        1.76      5.84 o 
  -5   8   5     2579.56     2604.87     41.56 o 
  -4   8   5        0.00       11.45      8.28 o 
  -3   8   5      523.86      518.46     10.76 o 
  -2   8   5     2757.30     2803.22     56.36 o 
  -1   8   5      312.15      289.04      9.98 o 
   0   8   5      378.23      472.33      9.95 o 
   1   8   5     3083.55     2892.84     51.42 o 
   2   8   5     1133.92     1174.78     22.76 o 
   3   8   5     7374.91     7064.56    104.56 o 
   4   8   5       76.45       66.14      8.11 o 
   5   8   5    10118.41     9450.99    153.93 o 
   6   8   5      231.08      196.66     16.45 o 
   7   8   5     2055.92     2040.59     98.61 o 
   8   8   5      128.66      142.28     18.85 o 
   9   8   5     1103.60     1107.15     47.71 o 
  10   8   5        1.24       -1.67     32.82 o 
 -13   9   5     1930.80     1857.58    121.09 o 
 -12   9   5        3.43      -10.01     39.09 o 
 -11   9   5     2027.51     2098.30    101.25 o 
 -10   9   5     4398.00     4378.67    103.92 o 
  -9   9   5      878.95      845.64     28.37 o 
  -8   9   5     2936.02     3009.68     67.86 o 
  -7   9   5      240.11      247.34     11.80 o 
  -6   9   5     4025.47     4021.56     63.02 o 
  -5   9   5     3018.55     3083.16     44.90 o 
  -4   9   5      509.07      546.26     10.65 o 
  -3   9   5     4890.87     4926.55     60.00 o 
  -2   9   5       97.81      121.63      9.57 o 
  -1   9   5     8679.16     8571.41    150.07 o 
   0   9   5     1387.88     1257.63     18.31 o 
   1   9   5     2939.99     2882.82     63.50 o 
   2   9   5       10.72       37.72      6.59 o 
   3   9   5     1343.98     1243.00     26.98 o 
   4   9   5     4577.60     4566.78    213.02 o 
   5   9   5       15.47        8.08     24.42 o 
   6   9   5      483.90      469.49     61.11 o 
   7   9   5      224.71      208.33     17.52 o 
   8   9   5     3649.11     3858.96    103.95 o 
   9   9   5     1052.08     1057.86     41.76 o 
  10   9   5        3.71      -19.86     19.86 o 
 -13  10   5        4.41       19.41     43.43 o 
 -12  10   5     2915.96     3098.76    103.90 o 
 -11  10   5      273.85      324.84     29.89 o 
 -10  10   5     3455.03     3573.35    127.01 o 
  -9  10   5      355.93      386.00     23.43 o 
  -8  10   5        1.17       13.38     23.19 o 
  -7  10   5        0.42       11.12      7.14 o 
  -6  10   5     1780.40     1746.05     32.32 o 
  -5  10   5      515.44      493.60     12.26 o 
  -4  10   5     8015.57     8109.22     96.60 o 
  -3  10   5     1918.09     2018.26     27.64 o 
  -2  10   5     6081.90     6297.66     95.46 o 
  -1  10   5      777.48      807.49     22.98 o 
   0  10   5    14468.59    14745.47    216.01 o 
   1  10   5      143.27      133.89      5.47 o 
   2  10   5     3418.57     3248.84     50.39 o 
   3  10   5        1.85        6.04      7.18 o 
   4  10   5     3026.93     2772.11     48.72 o 
   5  10   5      102.95      127.58     16.37 o 
   6  10   5      563.90      544.71     34.40 o 
   7  10   5      125.51       94.40     25.84 o 
   8  10   5     1828.28     1876.56     98.79 o 
   9  10   5       30.40       22.60     16.97 o 
  10  10   5     1511.19     1489.96     62.17 o 
 -13  11   5     1430.91     1449.64     72.93 o 
 -12  11   5       68.30       85.98     48.84 o 
 -11  11   5      499.55      571.29     37.60 o 
 -10  11   5     1395.82     1481.64     46.79 o 
  -9  11   5      887.32      857.72     31.33 o 
  -8  11   5     5219.45     4983.30    104.28 o 
  -7  11   5      136.69      147.11     11.91 o 
  -6  11   5     2110.37     2159.60     35.72 o 
  -5  11   5      133.44      137.83      7.14 o 
  -4  11   5     2480.96     2562.42     36.23 o 
  -3  11   5    10801.17    10937.45    130.80 o 
  -2  11   5      109.38       86.85      9.11 o 
  -1  11   5      171.31      254.61     21.90 o 
   0  11   5      809.73      762.51     26.99 o 
   1  11   5    10374.63    10164.16    244.21 o 
   2  11   5      883.38      837.95     19.45 o 
   3  11   5      526.21      463.98     13.81 o 
   4  11   5     5190.21     4863.45    106.64 o 
   5  11   5      234.45      182.42     12.87 o 
   6  11   5     2887.50     2995.47     69.97 o 
   7  11   5     1329.57     1340.97     59.12 o 
   8  11   5     1910.67     1926.55     57.03 o 
   9  11   5      425.64      431.11     47.85 o 
  10  11   5       92.47       63.21     27.32 o 
 -13  12   5      377.61      370.31     84.58 o 
 -12  12   5      597.07      586.34     42.53 o 
 -11  12   5     1773.25     1831.73     55.59 o 
 -10  12   5       38.36       45.76     14.87 o 
  -9  12   5     2560.06     2630.98     97.17 o 
  -8  12   5       44.96       56.93     10.97 o 
  -7  12   5    12695.04    13104.21    286.92 o 
  -6  12   5      646.83      639.21     34.25 o 
  -5  12   5     1949.77     2017.72     37.79 o 
  -4  12   5      134.30      145.48      6.67 o 
  -3  12   5     3587.46     3711.39     80.08 o 
  -2  12   5      526.09      630.71     16.42 o 
  -1  12   5      216.42      224.61     12.63 o 
   0  12   5       46.05       72.48      2.30 o 
   1  12   5     4550.63     4357.20    153.73 o 
   2  12   5      507.19      522.87     13.56 o 
   3  12   5     5650.35     5579.05     97.15 o 
   4  12   5      723.22      701.93     29.99 o 
   5  12   5     5814.58     5524.20    126.03 o 
   6  12   5      146.53      157.11     13.78 o 
   7  12   5     2696.50     2790.63     71.38 o 
   8  12   5       32.58       12.13     18.51 o 
   9  12   5      152.38      127.88     23.39 o 
  10  12   5      108.03       82.00     88.92 o 
 -13  13   5     1829.33     1683.03    237.79 o 
 -12  13   5        5.38       43.18     22.40 o 
 -11  13   5     1208.19     1277.55     46.07 o 
 -10  13   5      674.30      707.49     34.72 o 
  -9  13   5     1062.68     1015.33     35.42 o 
  -8  13   5      387.93      366.03     28.05 o 
  -7  13   5     2257.07     2246.90     67.87 o 
  -6  13   5    10410.87    10619.55    132.13 o 
  -5  13   5      721.81      713.15     17.95 o 
  -4  13   5     2199.89     2169.06     33.90 o 
  -3  13   5    13555.48    13685.61    226.57 o 
  -2  13   5     2331.64     2375.65     70.66 o 
  -1  13   5     4076.61     3913.00     76.08 o 
   0  13   5      587.40      582.33     22.22 o 
   1  13   5     3655.36     3433.93     62.76 o 
   2  13   5      929.17      853.53     23.08 o 
   3  13   5      113.72      115.52     11.26 o 
   4  13   5     4543.66     4548.79    103.69 o 
   5  13   5      249.84      231.33     19.92 o 
   6  13   5      350.74      345.71     20.80 o 
   7  13   5      395.22      371.84     48.33 o 
   8  13   5      359.45      415.70     29.24 o 
   9  13   5      739.73      778.34     65.34 o 
  10  13   5      189.71      225.71     37.09 o 
 -13  14   5      134.68       56.65     54.99 o 
 -12  14   5     1593.98     1671.09     76.65 o 
 -11  14   5      767.33      786.72     50.62 o 
 -10  14   5     2115.55     2138.73     61.00 o 
  -9  14   5      483.84      516.58     67.86 o 
  -8  14   5       28.54       46.02     13.70 o 
  -7  14   5      925.25      872.61     45.42 o 
  -6  14   5      511.20      512.17     19.61 o 
  -5  14   5      134.38      123.30      7.70 o 
  -4  14   5     4004.52     3981.95     55.42 o 
  -3  14   5     3516.95     3692.29     67.23 o 
  -2  14   5     5568.64     5425.49     85.22 o 
  -1  14   5        1.94        2.90      7.07 o 
   0  14   5    26863.43    27233.92    450.83 o 
   1  14   5       40.07       23.61     15.42 o 
   2  14   5     4969.39     4844.96     92.18 o 
   3  14   5      260.30      239.31     15.23 o 
   4  14   5      261.71      213.58     15.39 o 
   5  14   5       27.09       13.54     13.17 o 
   6  14   5      404.86      391.03     28.48 o 
   7  14   5       54.21       69.96     18.40 o 
   8  14   5     1562.73     1538.81     48.08 o 
   9  14   5       76.62       75.58     23.85 o 
  10  14   5     1263.81      982.98     75.77 o 
 -12  15   5       88.69      112.19     28.92 o 
 -11  15   5      116.01      119.85     19.77 o 
 -10  15   5     1991.58     1962.53     58.85 o 
  -9  15   5      657.89      698.95     27.76 o 
  -8  15   5     1513.98     1583.93     42.21 o 
  -7  15   5      484.05      520.46     16.57 o 
  -6  15   5     3413.35     3542.94     53.03 o 
  -5  15   5      280.91      247.16      9.68 o 
  -4  15   5     1986.42     2037.20     36.76 o 
  -3  15   5     5503.73     5659.44    132.42 o 
  -2  15   5     2224.72     2275.78     42.37 o 
  -1  15   5    12022.06    12265.17    219.10 o 
   0  15   5     1278.86     1239.00     31.11 o 
   1  15   5     6698.07     6434.37    111.72 o 
   2  15   5      429.83      443.54     25.21 o 
   3  15   5      128.85      135.43     12.37 o 
   4  15   5     5874.73     5804.04    130.78 o 
   5  15   5       67.32       75.50     12.91 o 
   6  15   5     1037.04      978.03     50.59 o 
   7  15   5      640.34      665.79     29.95 o 
   8  15   5     2175.75     2066.60     82.62 o 
   9  15   5      272.40      275.83     25.11 o 
  10  15   5        6.26       -1.58     34.16 o 
 -12  16   5      203.39      237.48     30.12 o 
 -11  16   5     1445.71     1359.83     49.80 o 
 -10  16   5      105.53      113.84     31.99 o 
  -9  16   5     2145.81     2212.88     59.63 o 
  -8  16   5       11.46       12.53     11.91 o 
  -7  16   5     9527.94     9990.71    228.24 o 
  -6  16   5      234.04      234.17     13.69 o 
  -5  16   5     7538.58     7582.68    102.39 o 
  -4  16   5     1349.28     1434.53     26.06 o 
  -3  16   5     6060.71     5975.30     99.88 o 
  -2  16   5     1852.07     1805.17     35.02 o 
  -1  16   5      113.86      120.46      9.66 o 
   0  16   5        0.24        0.33     22.41 o 
   1  16   5      836.92      837.10     31.49 o 
   2  16   5        4.08        5.37     10.37 o 
   3  16   5     7751.78     7530.98    155.32 o 
   4  16   5      478.81      431.54     20.21 o 
   5  16   5     2405.77     2493.07     61.20 o 
   6  16   5        3.39       -0.21      7.44 o 
   7  16   5     1116.08     1067.19     40.03 o 
   8  16   5      183.44      183.26     25.06 o 
   9  16   5      140.18      177.53     29.87 o 
 -12  17   5        8.72      -22.77     24.33 o 
 -11  17   5      576.66      568.13     32.20 o 
 -10  17   5       73.67       82.22     45.05 o 
  -9  17   5     1470.19     1516.51     47.28 o 
  -8  17   5      168.71      177.61     25.60 o 
  -7  17   5       24.87       14.86      9.27 o 
  -6  17   5     1103.84     1200.28     25.73 o 
  -5  17   5        4.57        8.27      6.23 o 
  -4  17   5     2301.36     2408.79     37.70 o 
  -3  17   5     9655.02     9515.87    150.69 o 
  -2  17   5     2125.06     2066.20     40.35 o 
  -1  17   5     4190.60     4001.38     71.76 o 
   0  17   5     1744.35     1774.46     77.49 o 
   1  17   5     6439.95     6224.84    127.85 o 
   2  17   5     4613.57     4430.72     92.77 o 
   3  17   5      270.46      272.95     23.79 o 
   4  17   5     2267.41     2356.23     60.05 o 
   5  17   5        1.43       -1.20     11.72 o 
   6  17   5     1256.68     1247.01     45.86 o 
   7  17   5     1607.47     1567.08     49.78 o 
   8  17   5      158.88      159.71     21.77 o 
   9  17   5      128.30      142.39     42.52 o 
 -12  18   5      628.53      541.19     42.93 o 
 -11  18   5      264.16      257.45     36.92 o 
 -10  18   5     1441.18     1583.32    133.75 o 
  -9  18   5       39.26       21.64     12.45 o 
  -8  18   5      702.63      715.56     42.14 o 
  -7  18   5      739.27      724.37     22.95 o 
  -6  18   5      154.14      147.80     10.82 o 
  -5  18   5       36.40       38.98      7.20 o 
  -4  18   5     5650.91     5605.92    187.86 o 
  -3  18   5      377.01      354.89     18.70 o 
  -2  18   5     8207.60     8337.32    141.55 o 
  -1  18   5      378.82      350.87     24.22 o 
   0  18   5     5604.62     5670.46    121.97 o 
   1  18   5        0.19       -1.25     11.03 o 
   2  18   5     5631.45     5331.33    113.13 o 
   3  18   5      358.10      357.75     44.70 o 
   4  18   5       80.63       82.66     19.13 o 
   5  18   5      166.51      193.21     36.29 o 
   6  18   5     1170.36     1331.03     45.84 o 
   7  18   5      112.97       89.92     19.43 o 
   8  18   5     2030.99     1951.42     70.36 o 
   9  18   5        0.94      -14.87     22.39 o 
 -12  19   5       26.78       85.92     43.23 o 
 -11  19   5      770.07      658.77     35.38 o 
 -10  19   5      934.01      867.19     35.67 o 
  -9  19   5      197.31      191.78     18.42 o 
  -8  19   5      938.14      991.83     56.66 o 
  -7  19   5      243.95      263.06     14.63 o 
  -6  19   5     7513.10     7752.78    123.75 o 
  -5  19   5      421.35      423.11     17.45 o 
  -4  19   5     4064.93     4085.10     78.50 o 
  -3  19   5      785.99      821.23     22.57 o 
  -2  19   5     2266.40     2198.44     47.14 o 
  -1  19   5     6673.77     6768.31    112.52 o 
   0  19   5     2609.01     2540.29     60.88 o 
   1  19   5      874.41      887.00     28.13 o 
   2  19   5      699.47      728.98     25.85 o 
   3  19   5      230.42      203.09     15.97 o 
   4  19   5     6941.32     6938.05    155.91 o 
   5  19   5      574.37      518.86     34.80 o 
   6  19   5      695.41      708.54     31.18 o 
   7  19   5      134.99      144.05     25.18 o 
   8  19   5      477.90      528.19     34.97 o 
 -11  20   5       74.11       81.43     27.57 o 
 -10  20   5      426.64      418.71     25.49 o 
  -9  20   5     1500.88     1534.63     41.94 o 
  -8  20   5      468.20      477.33     25.88 o 
  -7  20   5     3981.86     4055.18    136.32 o 
  -6  20   5       49.90       32.50     11.68 o 
  -5  20   5     6351.56     6522.10    116.22 o 
  -4  20   5        2.16       -6.23      8.30 o 
  -3  20   5     1251.47     1247.72     31.78 o 
  -2  20   5      108.89      115.44     10.89 o 
  -1  20   5      395.75      365.95     15.19 o 
   0  20   5     1977.75     1899.74     38.70 o 
   1  20   5     2619.06     2632.63     62.91 o 
   2  20   5        1.63       24.31     14.63 o 
   3  20   5     8902.56     8983.51    195.28 o 
   4  20   5      221.56      252.29     18.63 o 
   5  20   5     4992.07     5243.04    128.72 o 
   6  20   5      243.96      257.17     26.30 o 
   7  20   5     2675.90     2692.81     75.48 o 
   8  20   5       65.97       76.49     36.65 o 
 -11  21   5      392.14      365.95     34.40 o 
 -10  21   5      291.34      276.55     29.04 o 
  -9  21   5     1218.32     1188.38     35.53 o 
  -8  21   5     2229.96     2345.26    151.11 o 
  -7  21   5      192.06      196.19     32.07 o 
  -6  21   5     1561.54     1547.53     42.82 o 
  -5  21   5       86.77       89.06     13.83 o 
  -4  21   5     3078.83     3145.38    186.45 o 
  -3  21   5     5892.47     6020.18    127.95 o 
  -2  21   5        0.14       -7.92      7.92 o 
  -1  21   5     7176.90     7080.34    120.41 o 
   0  21   5       17.33       25.73      9.32 o 
   1  21   5     3411.52     3243.13     86.78 o 
   2  21   5     2142.75     2078.78     66.36 o 
   3  21   5      151.29      148.07     14.82 o 
   4  21   5      656.41      602.63     55.99 o 
   5  21   5       39.98       39.85     15.52 o 
   6  21   5     1956.26     2006.30     57.24 o 
   7  21   5     1196.35     1295.17     71.12 o 
   8  21   5      164.76      106.16    102.96 o 
 -10  22   5     1701.58     1800.35     80.63 o 
  -9  22   5      210.17      156.49     26.40 o 
  -8  22   5      916.00      968.18     41.30 o 
  -7  22   5      199.61      220.70     22.61 o 
  -6  22   5      458.21      448.54     25.03 o 
  -5  22   5       39.44       46.73     13.70 o 
  -4  22   5     2833.49     2785.47     56.46 o 
  -3  22   5     1380.83     1405.76     34.70 o 
  -2  22   5     5579.42     5777.01    126.82 o 
  -1  22   5       13.85       12.42     10.13 o 
   0  22   5     5866.28     5745.81    104.64 o 
   1  22   5       91.34       99.24     12.80 o 
   2  22   5     2368.54     2467.38     62.94 o 
   3  22   5      862.72      863.50     34.80 o 
   4  22   5      122.92      114.74     31.68 o 
   5  22   5       50.01       68.25     21.18 o 
   6  22   5       26.37       14.07     37.08 o 
   7  22   5        7.94        6.07     22.17 o 
   8  22   5     1205.87     1089.58     92.73 o 
 -10  23   5      278.55      237.12     32.59 o 
  -9  23   5       61.08       52.35     25.47 o 
  -8  23   5     1425.47     1610.96    163.70 o 
  -7  23   5       35.30       25.64     33.45 o 
  -6  23   5     2916.95     3112.03     80.22 o 
  -5  23   5     1703.99     1745.54     41.97 o 
  -4  23   5     1246.62     1245.28    103.55 o 
  -3  23   5      379.61      382.17     19.21 o 
  -2  23   5      304.05      295.42     43.16 o 
  -1  23   5     1679.46     1763.03     40.69 o 
   0  23   5     1548.64     1429.87     78.70 o 
   1  23   5       89.22       83.46     12.54 o 
   2  23   5     2552.27     2528.00     65.83 o 
   3  23   5     1802.16     1812.83     52.20 o 
   4  23   5     2230.42     2213.55     88.11 o 
   5  23   5       13.41       54.09     23.05 o 
   6  23   5     1497.60     1603.06     63.56 o 
   7  23   5       10.22       -3.08     33.37 o 
 -10  24   5        6.47        5.74     36.65 o 
  -9  24   5     2482.73     2640.27    148.27 o 
  -8  24   5      319.21      333.04     59.49 o 
  -7  24   5     2895.64     3032.89     97.49 o 
  -6  24   5      336.40      321.29     29.35 o 
  -5  24   5     3978.40     4194.70    147.81 o 
  -4  24   5      182.90      156.52     13.97 o 
  -3  24   5       68.13       68.58     15.38 o 
  -2  24   5      185.20      172.90     27.10 o 
  -1  24   5       53.16       25.39     10.25 o 
   0  24   5      699.52      655.74     23.68 o 
   1  24   5      904.40      861.41     27.36 o 
   2  24   5      244.71      256.30     22.12 o 
   3  24   5     1207.47     1292.58     57.68 o 
   4  24   5        1.23       18.70     33.14 o 
   5  24   5     2165.80     2155.64     80.22 o 
   6  24   5      315.70      358.91     41.98 o 
   7  24   5     2162.68     2139.44    104.70 o 
  -9  25   5      848.18      822.64     94.70 o 
  -8  25   5     3149.17     3141.37    151.23 o 
  -7  25   5       31.56      -20.13     31.56 o 
  -6  25   5      236.76      271.96     32.74 o 
  -5  25   5     1361.67     1387.08     68.39 o 
  -4  25   5      294.18      315.77     56.81 o 
  -3  25   5     1949.17     1892.48     52.44 o 
  -2  25   5      744.14      777.80     66.48 o 
  -1  25   5     4258.64     4261.32    146.01 o 
   0  25   5       95.20       94.16     19.21 o 
   1  25   5      770.86      685.05     49.76 o 
   2  25   5      105.35      123.84     42.17 o 
   3  25   5      294.49      271.64     24.46 o 
   4  25   5       42.82       35.88     25.64 o 
   5  25   5        0.68        4.11     19.80 o 
   6  25   5     1348.77     1222.21     81.10 o 
   7  25   5      182.60      219.10     53.26 o 
  -9  26   5        9.81       12.84     27.01 o 
  -8  26   5      340.65      375.78     54.88 o 
  -7  26   5      337.07      357.63     32.94 o 
  -6  26   5     1123.12     1210.83     92.30 o 
  -5  26   5      290.29      236.40     20.26 o 
  -4  26   5     2290.13     2286.12     63.04 o 
  -3  26   5       67.60       66.38     17.99 o 
  -2  26   5     3103.81     3241.05     81.38 o 
  -1  26   5      134.15      118.35     20.06 o 
   0  26   5     1599.88     1597.64     46.12 o 
   1  26   5      477.23      466.45     28.24 o 
   2  26   5     2064.20     2007.17     60.16 o 
   3  26   5     1132.83     1185.41    102.64 o 
   4  26   5      366.79      359.84     36.17 o 
   5  26   5      191.71      213.66     34.23 o 
   6  26   5        4.26      -10.75     26.63 o 
  -9  27   5      174.81      197.60     40.35 o 
  -8  27   5     3461.55     3769.63    196.81 o 
  -7  27   5      166.22      195.00     30.35 o 
  -6  27   5     2403.58     2462.11     84.70 o 
  -5  27   5     1000.22     1098.60     48.66 o 
  -4  27   5     2931.59     3026.48    163.70 o 
  -3  27   5       88.28       99.26     16.99 o 
  -2  27   5       28.37       30.97     14.40 o 
  -1  27   5      641.19      697.08     50.98 o 
   0  27   5       25.48       43.11     27.26 o 
   1  27   5       17.24       33.43     14.30 o 
   2  27   5     1115.57     1129.89     43.94 o 
   3  27   5     1559.10     1512.23     47.66 o 
   4  27   5      420.55      465.12     54.84 o 
   5  27   5       61.85       64.20     31.56 o 
   6  27   5     3063.73     3095.71    181.38 o 
  -8  28   5       10.95      -31.66     31.66 o 
  -7  28   5     1847.72     1964.85    104.63 o 
  -6  28   5       14.34      -24.89     24.89 o 
  -5  28   5     2527.30     2549.22    114.84 o 
  -4  28   5        5.43       -6.35     26.35 o 
  -3  28   5      220.26      213.61     21.79 o 
  -2  28   5      440.09      467.49     27.14 o 
  -1  28   5      167.74      178.79     21.15 o 
   0  28   5      167.01      180.69     23.04 o 
   1  28   5      658.89      724.06     34.83 o 
   2  28   5      441.47      465.88     31.17 o 
   3  28   5     1850.56     1943.47    126.30 o 
   4  28   5      147.54      167.99     22.69 o 
   5  28   5     1841.96     1798.18    105.42 o 
  -8  29   5     1817.51     1529.52    116.51 o 
  -7  29   5        0.01        0.45     24.78 o 
  -6  29   5      389.77      372.34     66.71 o 
  -5  29   5     2152.41     2284.94     85.39 o 
  -4  29   5      317.96      343.78     26.40 o 
  -3  29   5     1895.46     1974.03     70.77 o 
  -2  29   5       12.41       11.46     16.59 o 
  -1  29   5     3247.36     3303.00     88.40 o 
   0  29   5      106.18      119.74     20.76 o 
   1  29   5      190.97      189.17     24.06 o 
   2  29   5      242.05      250.21     28.28 o 
   3  29   5      721.78      778.58     52.75 o 
   4  29   5      369.22      447.42     83.48 o 
   5  29   5        5.09       48.12     44.81 o 
  -7  30   5       34.51       32.69     23.41 o 
  -6  30   5      584.45      738.07    163.81 o 
  -5  30   5       64.07       22.50     30.18 o 
  -4  30   5      929.62      970.08     43.24 o 
  -3  30   5      105.95      127.29     22.33 o 
  -2  30   5     2238.87     2276.20     66.42 o 
  -1  30   5      276.90      304.45     51.56 o 
   0  30   5     2420.82     2417.53     69.64 o 
   1  30   5        2.33        0.85     21.26 o 
   2  30   5     1675.42     1769.05     65.07 o 
   3  30   5       41.45       87.90     28.01 o 
   4  30   5        7.67      -40.27     74.48 o 
  -7  31   5       44.42      108.01     45.52 o 
  -6  31   5      686.61      604.01     82.18 o 
  -5  31   5       16.65      -29.66     29.66 o 
  -4  31   5      992.62     1025.33     57.62 o 
  -3  31   5      537.05      562.30     37.44 o 
  -2  31   5       81.97       42.92     23.71 o 
  -1  31   5      990.83      973.56     42.76 o 
   0  31   5       36.18       25.03     24.06 o 
   1  31   5     1098.17     1183.33     51.79 o 
   2  31   5     1088.91     1102.73     51.12 o 
   3  31   5      244.49      235.50     51.17 o 
   4  31   5      546.30      476.35     61.31 o 
  -6  32   5      618.97      656.27     70.54 o 
  -5  32   5     1650.14     1647.23    137.93 o 
  -4  32   5       15.16       13.15     25.25 o 
  -3  32   5      300.17      248.22     53.61 o 
  -2  32   5      126.18      119.27     20.47 o 
  -1  32   5       31.22       58.17     25.15 o 
   0  32   5       29.19       50.94     39.21 o 
   1  32   5      635.81      597.24     48.96 o 
   2  32   5       95.24      136.56     29.34 o 
   3  32   5     1208.68     1058.33     85.94 o 
  -5  33   5      823.20      629.24     66.21 o 
  -4  33   5      407.93      404.53     57.60 o 
  -3  33   5     1125.36     1084.59     50.59 o 
  -2  33   5      376.48      366.36     43.63 o 
  -1  33   5     2579.41     2503.74    130.98 o 
   0  33   5       42.03        1.12     31.19 o 
   1  33   5     1108.41     1178.11     70.85 o 
   2  33   5      176.28      133.26     40.24 o 
  -4  34   5      776.95      718.17     78.28 o 
  -3  34   5        3.82       29.11     28.48 o 
  -2  34   5     2054.02     1892.88     93.81 o 
  -1  34   5      167.42      193.03     41.50 o 
   0  34   5     2910.86     2568.72    117.66 o 
   1  34   5       31.92       40.31     32.43 o 
  -2  35   5      181.70      125.60     34.64 o 
  -1  35   5      525.49      387.74     58.63 o 
 -12   0   6     1746.65     1906.26    127.56 o 
 -10   0   6     3192.18     3121.58    128.75 o 
  -8   0   6    11809.72    12315.88    318.77 o 
  -6   0   6     3990.46     4215.05     91.31 o 
  -4   0   6     8717.96     8503.95    166.21 o 
  -2   0   6    44652.95    46758.18    764.89 o 
   0   0   6     5598.53     5307.99     90.20 o 
   2   0   6     2571.40     2472.43     50.33 o 
   4   0   6       34.38       35.42     11.05 o 
   6   0   6      404.78      387.74     18.78 o 
   8   0   6     1717.38     1823.78     52.81 o 
  10   0   6      743.28      676.66     43.87 o 
 -13   1   6     1545.13     1588.73     73.62 o 
 -12   1   6       46.68       63.27     44.42 o 
 -11   1   6     1731.81     1686.53     61.99 o 
 -10   1   6     1530.38     1458.47     51.93 o 
  -9   1   6       11.37        9.31     13.27 o 
  -8   1   6     3976.78     3805.96     68.68 o 
  -7   1   6      528.11      513.41     16.20 o 
  -6   1   6    10998.99    10892.49    145.52 o 
  -5   1   6     2366.03     2364.86     95.12 o 
  -4   1   6    13959.80    14646.50    185.84 o 
  -3   1   6     5028.44     5371.02     62.26 o 
  -2   1   6      545.50      620.22     11.86 o 
  -1   1   6    10368.21    10239.29    129.08 o 
   0   1   6     1194.45     1146.79     18.13 o 
   1   1   6     8401.52     8006.71     92.63 o 
   2   1   6    16196.61    16465.58    184.31 o 
   3   1   6      759.16      741.55     14.56 o 
   4   1   6     1002.51     1051.10     32.80 o 
   5   1   6     1405.23     1346.56     24.04 o 
   6   1   6     1128.14     1100.17     25.08 o 
   7   1   6       12.96       22.52      9.71 o 
   8   1   6      321.39      335.15     19.50 o 
   9   1   6      442.04      410.79     19.69 o 
  10   1   6      379.33      386.20     33.97 o 
 -13   2   6      289.87      256.33     29.06 o 
 -12   2   6       72.67       45.57     23.04 o 
 -11   2   6        8.20       22.67     21.13 o 
 -10   2   6        1.70       -7.76     15.38 o 
  -9   2   6     6093.64     6015.00    124.21 o 
  -8   2   6      391.63      373.90     21.62 o 
  -7   2   6    10807.64    11047.34    150.69 o 
  -6   2   6      445.96      479.39     15.90 o 
  -5   2   6    17983.34    18528.96    213.39 o 
  -4   2   6       28.23       33.88      4.34 o 
  -3   2   6     1550.29     1629.05     27.17 o 
  -2   2   6     3414.36     3596.65     62.40 o 
  -1   2   6     1278.49     1422.10     22.47 o 
   0   2   6        5.73       15.89      3.29 o 
   1   2   6    13413.49    13363.90    147.55 o 
   2   2   6      107.36       95.67      6.41 o 
   3   2   6     3892.13     3703.52     49.55 o 
   4   2   6      289.70      257.34      9.54 o 
   5   2   6     7584.25     7513.64    106.23 o 
   6   2   6        1.81        3.96     14.60 o 
   7   2   6     1516.07     1564.19     34.14 o 
   8   2   6       68.60       43.19     13.23 o 
   9   2   6      850.93      877.26     35.00 o 
  10   2   6       51.64       67.33     20.31 o 
 -13   3   6      438.95      511.68     40.85 o 
 -12   3   6      272.91      255.98     28.14 o 
 -11   3   6     3269.04     3453.48    124.12 o 
 -10   3   6     1244.85     1207.78     49.02 o 
  -9   3   6      776.35      757.72     25.46 o 
  -8   3   6      939.71      889.34     25.72 o 
  -7   3   6     1258.30     1229.82     29.17 o 
  -6   3   6     2484.77     2559.67     63.87 o 
  -5   3   6     3364.38     3267.66     81.81 o 
  -4   3   6     4452.15     4598.78     63.22 o 
  -3   3   6     8065.13     8367.71    143.93 o 
  -2   3   6        3.83        6.90      5.48 o 
  -1   3   6    26550.02    27452.34    318.76 o 
   0   3   6       11.21       -0.40      3.93 o 
   1   3   6      643.02      704.09     13.70 o 
   2   3   6     5429.38     5160.19    119.21 o 
   3   3   6       82.49       75.29      6.14 o 
   4   3   6     6628.80     6437.66     89.90 o 
   5   3   6     1436.83     1443.07     50.32 o 
   6   3   6     1025.09     1005.53     26.97 o 
   7   3   6       64.48       79.42     13.21 o 
   8   3   6      168.96      180.69     15.62 o 
   9   3   6     2756.52     3068.04    183.11 o 
  10   3   6        0.81      -33.04     34.32 o 
 -13   4   6      440.66      464.24     39.73 o 
 -12   4   6     4204.57     4413.03    137.30 o 
 -11   4   6      731.71      682.36     38.34 o 
 -10   4   6     1509.51     1523.28     43.81 o 
  -9   4   6      339.09      344.08     18.70 o 
  -8   4   6     1281.47     1200.70     40.65 o 
  -7   4   6      610.56      580.58     15.76 o 
  -6   4   6     1828.99     1859.78     31.40 o 
  -5   4   6     4592.71     4475.72     75.18 o 
  -4   4   6     6683.51     6781.14    108.73 o 
  -3   4   6        7.26       19.54      3.12 o 
  -2   4   6    30240.17    30674.55    461.71 o 
  -1   4   6       31.00       25.01      4.34 o 
   0   4   6    10085.34     9987.22    115.50 o 
   1   4   6     1067.26      994.25     32.84 o 
   2   4   6     3305.47     3305.24     43.42 o 
   3   4   6       21.65       29.94      6.37 o 
   4   4   6       23.40       27.08      8.17 o 
   5   4   6       54.13       69.35      9.77 o 
   6   4   6      588.45      619.59     47.82 o 
   7   4   6      527.33      518.71     21.48 o 
   8   4   6     1634.59     1715.74     43.33 o 
   9   4   6       16.72       52.42     23.02 o 
  10   4   6     1597.17     1512.57     86.51 o 
 -13   5   6     2023.37     1943.73    109.29 o 
 -12   5   6        0.54        8.14     36.33 o 
 -11   5   6     1209.78     1276.54     56.27 o 
 -10   5   6     1426.14     1334.42     51.03 o 
  -9   5   6      235.40      248.37     37.32 o 
  -8   5   6     6997.14     7199.33    160.72 o 
  -7   5   6      443.16      449.73     18.03 o 
  -6   5   6     4830.87     4979.19     70.00 o 
  -5   5   6       55.13       76.19      5.53 o 
  -4   5   6     7690.90     7606.01     99.07 o 
  -3   5   6     4831.33     5268.84    142.45 o 
  -2   5   6      122.51      111.01      5.92 o 
  -1   5   6     3476.70     3576.26     72.27 o 
   0   5   6     2277.72     2282.71     34.88 o 
   1   5   6     9198.35     9403.20    144.95 o 
   2   5   6     8085.40     8021.31    100.41 o 
   3   5   6     2392.32     2271.09     85.03 o 
   4   5   6      517.94      498.46     17.76 o 
   5   5   6       60.23       69.40      9.47 o 
   6   5   6     2048.19     2096.64     71.33 o 
   7   5   6     1717.21     1734.05     41.81 o 
   8   5   6      277.50      314.23     24.62 o 
   9   5   6     1217.94     1356.84     62.70 o 
  10   5   6      485.13      491.04     34.49 o 
 -13   6   6       79.97       58.53     38.19 o 
 -12   6   6       45.70       35.20     38.18 o 
 -11   6   6     1303.44     1292.49     54.76 o 
 -10   6   6        9.15        5.43     12.24 o 
  -9   6   6     4726.74     4694.75    105.43 o 
  -8   6   6     1753.39     1784.78     47.01 o 
  -7   6   6     8792.26     8861.83    138.69 o 
  -6   6   6      416.85      432.61     34.92 o 
  -5   6   6     9272.63     9748.72    121.14 o 
  -4   6   6       94.54       96.65      5.08 o 
  -3   6   6     3616.74     3656.65    113.63 o 
  -2   6   6     1459.19     1396.86     20.80 o 
  -1   6   6      695.78      718.18     15.08 o 
   0   6   6     3086.07     3123.36     75.49 o 
   1   6   6     1318.14     1201.36     20.50 o 
   2   6   6       44.94       35.80      7.53 o 
   3   6   6     5442.54     5084.91    104.65 o 
   4   6   6      569.45      597.13     17.47 o 
   5   6   6     9504.32     9136.72    153.63 o 
   6   6   6      103.33       78.82     11.01 o 
   7   6   6     2768.11     2846.64     70.40 o 
   8   6   6       17.60       -0.04     13.85 o 
   9   6   6      180.58      194.74     25.38 o 
  10   6   6      109.55      122.51     44.50 o 
 -13   7   6      576.09      632.51     45.09 o 
 -12   7   6      335.69      378.72     35.10 o 
 -11   7   6     1327.44     1350.80     53.78 o 
 -10   7   6     2478.62     2539.82     63.89 o 
  -9   7   6      576.04      578.00     41.66 o 
  -8   7   6     3008.77     2994.41     74.96 o 
  -7   7   6        3.96        6.85     11.44 o 
  -6   7   6      643.47      666.18     38.12 o 
  -5   7   6     2380.90     2538.34     43.76 o 
  -4   7   6      100.00       98.46      6.67 o 
  -3   7   6     4560.89     4399.56     82.00 o 
  -2   7   6     1700.07     1645.17     26.57 o 
  -1   7   6    10629.03    10341.85    145.87 o 
   0   7   6      280.08      271.16     14.79 o 
   1   7   6     4461.87     4301.07     58.27 o 
   2   7   6     1508.16     1530.56     33.04 o 
   3   7   6     3401.87     3328.56    159.11 o 
   4   7   6     6975.07     6645.72    107.39 o 
   5   7   6      122.97      139.88     12.44 o 
   6   7   6     3002.83     2810.71    116.85 o 
   7   7   6      215.09      272.05     44.85 o 
   8   7   6     1297.33     1197.12     44.60 o 
   9   7   6     1022.10     1181.05     58.44 o 
  10   7   6       54.49       43.71     23.88 o 
 -13   8   6       45.11       31.38     25.68 o 
 -12   8   6     2071.78     2136.57     77.05 o 
 -11   8   6      507.06      459.13     26.49 o 
 -10   8   6     1180.19     1127.67     38.29 o 
  -9   8   6      302.39      327.76     21.62 o 
  -8   8   6      268.68      257.70     16.35 o 
  -7   8   6     1625.55     1588.22     36.47 o 
  -6   8   6     3645.92     3773.10     56.40 o 
  -5   8   6      919.93      946.35     17.85 o 
  -4   8   6     6091.03     6325.08     77.50 o 
  -3   8   6      982.54     1112.61     17.98 o 
  -2   8   6     5004.74     5147.87    146.63 o 
  -1   8   6        0.05        8.50      2.50 o 
   0   8   6    11798.96    11735.04    305.89 o 
   1   8   6     1621.55     1458.27     35.49 o 
   2   8   6     5360.93     5274.00     71.51 o 
   3   8   6        2.29       37.32      7.39 o 
   4   8   6     2639.85     2425.40     58.45 o 
   5   8   6       27.17        9.20     29.11 o 
   6   8   6      447.93      456.36     24.46 o 
   7   8   6       24.80       41.99     20.51 o 
   8   8   6     2466.53     2557.54     68.83 o 
   9   8   6       82.65       82.90     25.05 o 
  10   8   6     1744.48     1414.18     89.87 o 
 -13   9   6      838.08      757.21     51.48 o 
 -12   9   6      568.58      568.61     45.02 o 
 -11   9   6      541.32      591.58     28.19 o 
 -10   9   6      975.17      962.55     36.86 o 
  -9   9   6      298.13      251.66     15.23 o 
  -8   9   6     4238.78     4250.89     90.85 o 
  -7   9   6     1178.34     1184.75     25.89 o 
  -6   9   6     3115.62     3212.16     47.46 o 
  -5   9   6      119.76      143.73      6.78 o 
  -4   9   6     1403.70     1361.16     20.54 o 
  -3   9   6     3336.01     3425.97     43.48 o 
  -2   9   6       67.85      105.47     18.74 o 
  -1   9   6     2079.09     2125.08     80.02 o 
   0   9   6        3.02        3.71      8.24 o 
   1   9   6    11970.07    11921.26    164.66 o 
   2   9   6     1564.26     1625.83     78.48 o 
   3   9   6     1101.09     1005.93     24.30 o 
   4   9   6     3032.30     2927.54     71.77 o 
   5   9   6      900.68      806.32     27.13 o 
   6   9   6     3009.36     2960.02    145.08 o 
   7   9   6     1534.91     1546.18     50.23 o 
   8   9   6      171.76      202.29     22.08 o 
   9   9   6      590.66      711.02     42.33 o 
  10   9   6        0.76        5.51     22.48 o 
 -13  10   6      204.27      201.50     50.73 o 
 -12  10   6      759.66      696.19     45.02 o 
 -11  10   6     2422.58     2586.81     75.72 o 
 -10  10   6      114.56      111.72     16.57 o 
  -9  10   6     3039.70     3080.83     90.99 o 
  -8  10   6       19.45       23.12     20.95 o 
  -7  10   6     6514.31     6748.57    112.70 o 
  -6  10   6      282.64      299.44      9.80 o 
  -5  10   6      639.90      641.88     50.90 o 
  -4  10   6        2.68       -0.04      3.16 o 
  -3  10   6     5638.52     5860.81     70.37 o 
  -2  10   6     1207.61     1204.10     28.60 o 
  -1  10   6      434.58      397.18     15.19 o 
   0  10   6       52.56       56.87      8.32 o 
   1  10   6     1029.62     1005.81     18.79 o 
   2  10   6      370.93      359.31     24.26 o 
   3  10   6     7657.21     7639.91    304.06 o 
   4  10   6      296.79      261.43     16.96 o 
   5  10   6     8598.79     8380.75    175.23 o 
   6  10   6      111.48      115.95     19.07 o 
   7  10   6     5373.00     5439.47    124.19 o 
   8  10   6      193.62      186.14     23.55 o 
   9  10   6      158.99      173.03     27.98 o 
  10  10   6      140.14       98.68     26.60 o 
 -13  11   6     3243.95     3187.20    158.73 o 
 -12  11   6       70.58       60.25     24.09 o 
 -11  11   6     1144.03     1275.30     44.55 o 
 -10  11   6     2359.56     2625.29     75.42 o 
  -9  11   6      244.17      224.60     16.31 o 
  -8  11   6     2139.75     2099.66     65.34 o 
  -7  11   6      650.28      599.52     17.96 o 
  -6  11   6     6382.74     6439.31    112.75 o 
  -5  11   6     2129.09     2171.39     33.93 o 
  -4  11   6     1712.42     1760.88     28.86 o 
  -3  11   6     3507.95     3720.60     67.46 o 
  -2  11   6      728.72      653.13     21.98 o 
  -1  11   6     5488.06     5525.04    110.19 o 
   0  11   6      369.64      402.21     34.80 o 
   1  11   6    12004.83    11963.25    382.02 o 
   2  11   6       24.73       64.96     10.08 o 
   3  11   6     4347.95     4135.34     85.14 o 
   4  11   6     2350.12     2458.43     78.46 o 
   5  11   6      393.04      406.79     25.25 o 
   6  11   6      285.78      281.25     17.61 o 
   7  11   6     1350.11     1336.47     46.49 o 
   8  11   6     1725.12     1862.83     58.69 o 
   9  11   6     1155.03     1198.25     54.29 o 
 -13  12   6       86.58       83.31     34.42 o 
 -12  12   6     2162.79     2223.71     93.44 o 
 -11  12   6      177.81      214.39     24.28 o 
 -10  12   6     3883.87     3955.20     93.53 o 
  -9  12   6      302.64      364.08     25.56 o 
  -8  12   6      214.50      200.39     29.75 o 
  -7  12   6      130.71      139.59     10.78 o 
  -6  12   6      365.01      431.42     36.53 o 
  -5  12   6       85.92       90.61      9.94 o 
  -4  12   6    10861.60    11153.65    137.10 o 
  -3  12   6      339.77      340.62     12.28 o 
  -2  12   6     5252.99     5101.62     94.28 o 
  -1  12   6      707.84      690.02     22.61 o 
   0  12   6    11656.78    11969.93    551.82 o 
   1  12   6      631.52      650.44     17.12 o 
   2  12   6     3996.94     3790.06     74.74 o 
   3  12   6       25.75       44.17      9.99 o 
   4  12   6     1406.21     1300.04     36.35 o 
   5  12   6      729.65      687.41     25.78 o 
   6  12   6      876.03      851.82     32.74 o 
   7  12   6      375.88      383.61     26.15 o 
   8  12   6     2242.46     2339.64     68.36 o 
   9  12   6      127.08      143.35     44.18 o 
 -13  13   6      838.81      658.17     51.09 o 
 -12  13   6      458.87      469.92     52.94 o 
 -11  13   6     1104.35     1121.50     46.64 o 
 -10  13   6     2231.66     2308.71     68.69 o 
  -9  13   6      784.94      757.76     28.02 o 
  -8  13   6     2360.44     2443.85     77.78 o 
  -7  13   6       11.67       17.82      9.86 o 
  -6  13   6     1450.85     1484.30     30.48 o 
  -5  13   6     1244.10     1250.44     23.75 o 
  -4  13   6      351.45      363.42      9.76 o 
  -3  13   6     9397.64     9853.61    148.38 o 
  -2  13   6     1565.09     1559.31     33.04 o 
  -1  13   6     2788.11     2699.16     61.15 o 
   0  13   6      394.05      407.69     19.29 o 
   1  13   6     2403.48     2349.58     46.10 o 
   2  13   6     3039.45     2814.21     66.19 o 
   3  13   6       24.08       31.22     15.07 o 
   4  13   6     9105.99     8782.99    201.18 o 
   5  13   6       93.30       53.98     13.51 o 
   6  13   6     2546.66     2707.00     74.63 o 
   7  13   6      463.36      509.10     42.29 o 
   8  13   6      847.95      868.39     39.21 o 
   9  13   6      470.95      437.91     32.73 o 
 -13  14   6       56.66       40.30     24.81 o 
 -12  14   6        1.30        6.46     23.45 o 
 -11  14   6     1551.30     1525.27     53.10 o 
 -10  14   6       12.08       15.08     12.34 o 
  -9  14   6     2085.52     2171.45     49.92 o 
  -8  14   6       66.57      105.37     12.07 o 
  -7  14   6    12805.70    13026.20    193.12 o 
  -6  14   6        0.98        2.76      6.72 o 
  -5  14   6     6046.04     6165.02     84.82 o 
  -4  14   6        0.96       11.15     18.07 o 
  -3  14   6      507.56      473.82     33.06 o 
  -2  14   6      784.93      773.44     19.24 o 
  -1  14   6     1450.88     1382.90     34.66 o 
   0  14   6       69.89       86.59     12.66 o 
   1  14   6        6.27        1.06      6.75 o 
   2  14   6      540.69      545.36     27.97 o 
   3  14   6     7465.66     7174.61    148.11 o 
   4  14   6      272.65      303.92     22.13 o 
   5  14   6     3891.57     4109.06    103.30 o 
   6  14   6       75.76       71.39     19.68 o 
   7  14   6     3023.01     2995.32     80.19 o 
   8  14   6      170.63      171.74     22.62 o 
   9  14   6      102.57      101.38     23.22 o 
 -12  15   6       73.61       94.06     64.14 o 
 -11  15   6     1152.07     1124.24     41.84 o 
 -10  15   6      350.91      343.44     59.73 o 
  -9  15   6      523.05      534.19     30.38 o 
  -8  15   6     1711.82     1702.44     39.32 o 
  -7  15   6      640.87      612.48     19.67 o 
  -6  15   6     5833.94     5867.26    101.26 o 
  -5  15   6      128.71      131.67     10.38 o 
  -4  15   6     1372.67     1471.52     44.88 o 
  -3  15   6      923.09      949.03     23.81 o 
  -2  15   6      123.30      115.80      9.89 o 
  -1  15   6     2559.11     2535.92     54.94 o 
   0  15   6     2729.05     2596.19     60.28 o 
   1  15   6     3401.31     3468.14     63.07 o 
   2  15   6     2074.44     1840.27    147.26 o 
   3  15   6       37.17       44.40     14.47 o 
   4  15   6     2802.64     2656.57     83.00 o 
   5  15   6        0.80       28.32     13.49 o 
   6  15   6      156.40      178.72     33.06 o 
   7  15   6     2084.31     2146.64     63.80 o 
   8  15   6      584.58      699.38     38.68 o 
   9  15   6      469.01      410.90     35.41 o 
 -12  16   6      806.67      709.59     67.23 o 
 -11  16   6      377.48      349.05     32.86 o 
 -10  16   6     4295.55     4423.44    118.86 o 
  -9  16   6        9.71       19.77     10.89 o 
  -8  16   6     1051.90     1101.60     29.64 o 
  -7  16   6        0.41       19.50      9.11 o 
  -6  16   6      280.64      232.14     11.38 o 
  -5  16   6      136.26      142.15      7.53 o 
  -4  16   6    12070.35    12314.58    233.20 o 
  -3  16   6      184.03      169.83     10.40 o 
  -2  16   6     3650.48     3597.83     64.19 o 
  -1  16   6       10.93        2.94      9.31 o 
   0  16   6     4401.22     4214.70     89.13 o 
   1  16   6      386.58      375.98     31.72 o 
   2  16   6     1012.14     1064.68     33.21 o 
   3  16   6      412.14      430.45     22.63 o 
   4  16   6       14.54      -10.04     28.40 o 
   5  16   6      228.52      262.67     20.03 o 
   6  16   6      577.52      590.43     56.06 o 
   7  16   6      356.83      361.46     26.59 o 
   8  16   6      833.04      842.01     43.09 o 
   9  16   6        3.13       23.59     47.26 o 
 -12  17   6      186.88      207.62     21.88 o 
 -11  17   6      953.10      901.28     48.45 o 
 -10  17   6     1505.14     1468.93     49.79 o 
  -9  17   6     1266.87     1280.04     81.45 o 
  -8  17   6     3429.99     3572.82    140.99 o 
  -7  17   6       88.32      101.88     10.73 o 
  -6  17   6     4105.51     4340.15    150.06 o 
  -5  17   6     1272.57     1240.13     31.47 o 
  -4  17   6     2718.80     2712.38     51.19 o 
  -3  17   6     2149.89     2260.01     81.97 o 
  -2  17   6     4856.44     4701.95     83.36 o 
  -1  17   6     3764.45     3760.09     79.08 o 
   0  17   6     5159.18     4915.02    176.44 o 
   1  17   6      127.67      127.48     15.56 o 
   2  17   6     1000.21      961.30     30.15 o 
   3  17   6        0.92        3.59     14.63 o 
   4  17   6     3569.14     3665.43     84.93 o 
   5  17   6       61.70       53.29     24.34 o 
   6  17   6      626.30      724.73     29.63 o 
   7  17   6       49.22       53.65     21.36 o 
   8  17   6      658.24      651.28     46.20 o 
   9  17   6      166.36      122.45     49.71 o 
 -12  18   6        1.91        6.68     40.55 o 
 -11  18   6      588.18      528.75     38.70 o 
 -10  18   6      507.55      473.17     27.54 o 
  -9  18   6     2339.51     2482.69     86.77 o 
  -8  18   6      328.71      351.28     18.71 o 
  -7  18   6     8081.27     8292.91    189.66 o 
  -6  18   6      181.84      193.05     18.66 o 
  -5  18   6     7358.78     7358.25    241.68 o 
  -4  18   6     1612.72     1620.96     37.51 o 
  -3  18   6     1809.34     1801.18     83.69 o 
  -2  18   6       84.01       74.07     10.76 o 
  -1  18   6     1425.86     1381.70     33.00 o 
   0  18   6      272.47      256.66     27.69 o 
   1  18   6     4328.52     4229.94     91.95 o 
   2  18   6        8.97       21.02     13.10 o 
   3  18   6     5023.60     4964.39    111.20 o 
   4  18   6       16.68        3.56     16.83 o 
   5  18   6     1116.09     1152.11     42.22 o 
   6  18   6       68.33       80.88     16.38 o 
   7  18   6     2284.72     2400.15     71.22 o 
   8  18   6      204.37      165.91     43.16 o 
 -12  19   6       26.21        5.82     29.40 o 
 -11  19   6      570.86      562.44     73.74 o 
 -10  19   6      372.98      405.33     53.54 o 
  -9  19   6     1410.73     1482.76    111.65 o 
  -8  19   6     1618.71     1801.84     63.90 o 
  -7  19   6      116.54       89.81     16.27 o 
  -6  19   6     2473.03     2484.99     59.59 o 
  -5  19   6      909.69      925.02     25.49 o 
  -4  19   6     2504.04     2667.21    138.75 o 
  -3  19   6     6036.99     6170.75    108.46 o 
  -2  19   6       45.65       11.41     10.69 o 
  -1  19   6    12717.68    12600.58    219.35 o 
   0  19   6      758.67      730.28     25.84 o 
   1  19   6     3269.40     3267.10     76.06 o 
   2  19   6     2822.58     2746.15     68.63 o 
   3  19   6        6.82        5.26     10.93 o 
   4  19   6      810.12      826.32     41.55 o 
   5  19   6      122.71      155.98     19.59 o 
   6  19   6     1677.32     1889.81     86.24 o 
   7  19   6     1268.39     1274.95     50.82 o 
   8  19   6      117.93      145.06     55.66 o 
 -11  20   6        1.88       29.81     34.83 o 
 -10  20   6     2202.68     2151.74     83.71 o 
  -9  20   6      198.25      218.45     65.09 o 
  -8  20   6      542.40      540.87     30.43 o 
  -7  20   6      932.26     1040.45     68.03 o 
  -6  20   6      546.62      541.01     23.43 o 
  -5  20   6      184.85      239.75     15.48 o 
  -4  20   6     7504.03     7729.59    177.11 o 
  -3  20   6      117.06      115.31     22.88 o 
  -2  20   6    13875.23    14152.88    362.76 o 
  -1  20   6      250.63      241.43     16.05 o 
   0  20   6     7269.76     7188.17    147.30 o 
   1  20   6        4.12       -0.40     17.71 o 
   2  20   6      693.88      659.63     25.07 o 
   3  20   6      914.54      917.59     31.43 o 
   4  20   6        0.52       21.62     23.27 o 
   5  20   6       15.85       -3.53     16.96 o 
   6  20   6       70.64      109.41     31.08 o 
   7  20   6       97.41      102.80     23.72 o 
   8  20   6      847.02      651.55    134.43 o 
 -11  21   6      760.88      720.93     88.85 o 
 -10  21   6      528.31      489.72     75.08 o 
  -9  21   6        5.72       21.24     22.20 o 
  -8  21   6     2254.38     2409.96     93.16 o 
  -7  21   6        3.01        7.66     16.48 o 
  -6  21   6     6540.31     6756.04    243.51 o 
  -5  21   6      957.36      912.12     27.15 o 
  -4  21   6     1486.18     1388.98     64.14 o 
  -3  21   6     1570.64     1540.58     36.33 o 
  -2  21   6      348.97      379.55     18.02 o 
  -1  21   6     3698.08     3705.53     91.37 o 
   0  21   6     2758.90     2716.81     58.39 o 
   1  21   6     1950.45     1962.86     54.30 o 
   2  21   6     1927.43     1979.66     55.26 o 
   3  21   6     1082.08     1072.94     37.77 o 
   4  21   6     2417.92     2488.74    193.44 o 
   5  21   6       73.83       91.30     16.81 o 
   6  21   6       48.02       61.44     24.05 o 
   7  21   6       29.51       82.56     20.43 o 
 -10  22   6      397.00      361.55     61.50 o 
  -9  22   6     2175.21     2478.35     81.66 o 
  -8  22   6       31.21        9.41     20.96 o 
  -7  22   6     2808.53     2812.89    143.40 o 
  -6  22   6      196.75      200.80     21.80 o 
  -5  22   6     5325.71     5385.18    118.83 o 
  -4  22   6     2315.11     2421.09     55.71 o 
  -3  22   6     1541.90     1611.93     38.58 o 
  -2  22   6      210.30      214.35     14.06 o 
  -1  22   6       26.60        7.98     12.67 o 
   0  22   6     1134.36     1105.98     71.39 o 
   1  22   6     2207.76     2104.65     92.38 o 
   2  22   6       52.82       53.11     16.43 o 
   3  22   6     2425.75     2414.98     65.03 o 
   4  22   6       26.53       31.27     21.22 o 
   5  22   6     2235.40     2248.50     73.63 o 
   6  22   6        5.47      -13.27     37.75 o 
   7  22   6      934.74      919.66    124.76 o 
 -10  23   6      390.11      341.65     50.89 o 
  -9  23   6      597.41      611.61     63.28 o 
  -8  23   6      656.62      708.87     33.40 o 
  -7  23   6      247.21      218.17     20.50 o 
  -6  23   6       80.84      118.21     24.26 o 
  -5  23   6     1296.08     1387.09     47.21 o 
  -4  23   6      789.89      785.88     25.52 o 
  -3  23   6     5864.67     6232.83    224.02 o 
  -2  23   6       19.23       15.60     11.05 o 
  -1  23   6     4923.61     5094.34     99.74 o 
   0  23   6      830.50      776.79     26.74 o 
   1  23   6     3107.82     3043.78     75.06 o 
   2  23   6     1277.79     1261.10     50.28 o 
   3  23   6      496.45      526.70     30.50 o 
   4  23   6      387.80      431.08     29.31 o 
   5  23   6       40.32       52.11     18.66 o 
   6  23   6     1165.97     1275.02    117.95 o 
   7  23   6      140.39      154.79     40.55 o 
 -10  24   6       92.21      120.00     49.23 o 
  -9  24   6        4.94       -3.56     21.96 o 
  -8  24   6       10.67       -8.85     21.04 o 
  -7  24   6      543.69      587.39     30.71 o 
  -6  24   6     1082.47     1140.30     40.35 o 
  -5  24   6      474.17      438.30     23.91 o 
  -4  24   6      837.10      855.70     28.74 o 
  -3  24   6      455.69      455.76     20.81 o 
  -2  24   6     6426.82     6394.62    122.01 o 
  -1  24   6      466.15      481.51     22.50 o 
   0  24   6     3022.37     3060.07     75.11 o 
   1  24   6      184.06      193.13     17.20 o 
   2  24   6     2585.78     2673.33     68.80 o 
   3  24   6      550.75      526.74     28.10 o 
   4  24   6       33.94       20.29     20.28 o 
   5  24   6       25.43       -6.54     30.00 o 
   6  24   6       53.21       50.43     28.49 o 
  -9  25   6        2.07      -11.34     21.54 o 
  -8  25   6     1189.72     1221.58     78.09 o 
  -7  25   6        8.99       11.91     26.21 o 
  -6  25   6     1904.03     1865.24     71.07 o 
  -5  25   6      225.28      238.47     25.44 o 
  -4  25   6     1505.02     1521.91     40.81 o 
  -3  25   6       68.58       72.98     12.64 o 
  -2  25   6      132.42       93.30     13.07 o 
  -1  25   6     1541.78     1701.52     44.67 o 
   0  25   6      589.72      620.68     23.21 o 
   1  25   6      903.27      905.61     50.78 o 
   2  25   6     2957.18     3186.02    111.05 o 
   3  25   6     1091.44     1100.22     83.89 o 
   4  25   6     1113.78     1193.90     54.82 o 
   5  25   6        0.03       75.09     26.84 o 
   6  25   6     1209.53     1144.04     83.66 o 
  -9  26   6     2208.51     2201.53    102.47 o 
  -8  26   6      248.60      290.78     57.28 o 
  -7  26   6      914.33      913.35     51.17 o 
  -6  26   6        4.75      -22.00     22.00 o 
  -5  26   6     3166.69     3361.04    179.08 o 
  -4  26   6      379.82      400.41     31.09 o 
  -3  26   6      588.61      590.51     27.55 o 
  -2  26   6      503.55      501.88     30.54 o 
  -1  26   6      701.61      729.63     44.51 o 
   0  26   6        6.38       21.63     13.27 o 
   1  26   6      752.51      714.42     32.06 o 
   2  26   6      109.13      105.53     20.75 o 
   3  26   6     2198.52     2257.64     85.49 o 
   4  26   6       32.73       61.32     28.23 o 
   5  26   6     3660.14     4070.64    168.53 o 
  -9  27   6      199.42      191.72     47.42 o 
  -8  27   6     1127.41     1141.18     68.44 o 
  -7  27   6        3.67      -21.88     29.45 o 
  -6  27   6       82.34      138.63     30.55 o 
  -5  27   6      343.89      367.51     79.22 o 
  -4  27   6      492.82      528.01     35.98 o 
  -3  27   6      676.68      679.25     30.13 o 
  -2  27   6      232.33      200.49     23.87 o 
  -1  27   6     2664.52     2815.19     69.94 o 
   0  27   6        6.10       26.34     45.64 o 
   1  27   6     1442.64     1493.23     47.78 o 
   2  27   6      429.04      475.86     42.21 o 
   3  27   6      390.20      399.69     28.28 o 
   4  27   6      243.20      240.69     37.71 o 
   5  27   6       71.91       64.06     34.63 o 
  -8  28   6      679.50      744.62    143.18 o 
  -7  28   6      323.45      323.54     36.38 o 
  -6  28   6      527.21      621.48     42.24 o 
  -5  28   6        3.26       34.57     28.78 o 
  -4  28   6      661.70      743.71     41.58 o 
  -3  28   6        2.92       13.82     25.25 o 
  -2  28   6     1730.45     1757.70    160.36 o 
  -1  28   6       44.00       49.71     18.62 o 
   0  28   6     1090.42     1173.55     44.13 o 
   1  28   6       81.52      106.33     21.59 o 
   2  28   6     3323.78     3387.72     95.07 o 
   3  28   6       12.37       42.15     25.09 o 
   4  28   6       40.72       13.44     32.96 o 
   5  28   6      495.48      455.75     62.33 o 
  -8  29   6     2259.70     2199.09    168.63 o 
  -7  29   6       26.52       36.13     47.97 o 
  -6  29   6      583.70      571.77     94.73 o 
  -5  29   6      213.71      239.11     30.53 o 
  -4  29   6     1418.53     1485.47     65.47 o 
  -3  29   6      240.02      182.74     22.48 o 
  -2  29   6      149.54      181.55     32.03 o 
  -1  29   6     1208.58     1213.27     44.50 o 
   0  29   6       32.95       40.96     24.85 o 
   1  29   6      181.75      235.93     24.67 o 
   2  29   6     2264.85     2531.72    180.83 o 
   3  29   6      128.49      119.63     23.42 o 
   4  29   6     1041.17      912.92    145.29 o 
  -7  30   6     1533.53     1394.97     81.49 o 
  -6  30   6      642.92      692.78     50.07 o 
  -5  30   6     1747.73     1781.77     89.00 o 
  -4  30   6       97.29       80.74     68.80 o 
  -3  30   6        2.25       71.84     56.41 o 
  -2  30   6      260.77      315.95     25.35 o 
  -1  30   6       33.74       59.76     37.16 o 
   0  30   6       13.52       14.84     21.17 o 
   1  30   6      575.97      672.09     36.61 o 
   2  30   6        4.31       23.70     22.58 o 
   3  30   6     1838.48     1882.39     98.55 o 
  -6  31   6     1299.06     1328.82    124.11 o 
  -5  31   6      377.69      307.87     36.07 o 
  -4  31   6      430.02      424.06     77.29 o 
  -3  31   6      422.71      488.56     40.07 o 
  -2  31   6      140.02      145.18     24.88 o 
  -1  31   6     1693.45     1718.33     62.90 o 
   0  31   6      224.27      258.53     27.59 o 
   1  31   6     1121.71     1164.02     52.40 o 
   2  31   6       44.75       72.32     61.06 o 
   3  31   6      815.10      768.76     73.23 o 
  -5  32   6      151.49      118.19     48.21 o 
  -4  32   6      661.79      617.71     47.34 o 
  -3  32   6        3.81      -11.19     39.09 o 
  -2  32   6     2465.17     2285.80     82.40 o 
  -1  32   6      194.57      232.45     26.89 o 
   0  32   6     1793.97     1739.95     67.57 o 
   1  32   6        0.86      -21.50     21.50 o 
   2  32   6     1101.14      838.52     60.75 o 
  -4  33   6     1013.65      915.35     88.39 o 
  -3  33   6      791.22      652.05     73.15 o 
  -2  33   6       40.64       61.38     43.16 o 
  -1  33   6      356.30      330.82     39.95 o 
   0  33   6       17.55       16.21     32.55 o 
   1  33   6       21.09       -0.82     55.26 o 
  -3  34   6      348.11      259.98     43.47 o 
  -2  34   6      221.30      154.80     52.39 o 
  -1  34   6      145.78      137.20     48.68 o 
 -13   0   7       10.89       -2.37     42.76 o 
 -11   0   7      318.53      351.03     42.13 o 
  -9   0   7     9697.63     9806.52    239.63 o 
  -7   0   7     3021.99     3075.33     74.82 o 
  -5   0   7    16762.51    17803.02    323.77 o 
  -3   0   7      185.21      209.25      7.34 o 
  -1   0   7      316.64      292.67     10.57 o 
   1   0   7    12967.97    13367.81    221.57 o 
   3   0   7      117.14      112.74     11.91 o 
   5   0   7     2814.18     2703.07     58.44 o 
   7   0   7     2684.47     2913.96     72.81 o 
   9   0   7     1580.45     1752.34    122.34 o 
 -13   1   7     2378.13     2446.56    149.18 o 
 -12   1   7        9.50       49.78     21.70 o 
 -11   1   7     2855.01     2728.38     86.87 o 
 -10   1   7     1689.42     1702.53     46.68 o 
  -9   1   7     1270.74     1240.35     31.46 o 
  -8   1   7     5159.79     5111.09     90.99 o 
  -7   1   7      196.20      232.11     11.18 o 
  -6   1   7     4823.82     4741.78     75.29 o 
  -5   1   7     6087.33     6168.10     90.61 o 
  -4   1   7     3270.97     3503.17     53.54 o 
  -3   1   7     3957.82     4052.22     47.90 o 
  -2   1   7       82.89       84.71      4.91 o 
  -1   1   7     2413.52     2334.71     33.56 o 
   0   1   7        1.74       12.97     10.61 o 
   1   1   7     1710.73     1783.99     27.66 o 
   2   1   7      929.22      930.14     17.53 o 
   3   1   7     2264.53     2228.43     38.46 o 
   4   1   7     3270.46     3216.11     46.17 o 
   5   1   7      302.19      276.85     10.89 o 
   6   1   7     1409.08     1399.69     43.10 o 
   7   1   7       32.69       40.13     10.61 o 
   8   1   7       94.45       81.29     13.74 o 
   9   1   7      874.90      893.14     51.29 o 
 -13   2   7       40.94       72.86     25.03 o 
 -12   2   7     5125.65     5253.33    154.87 o 
 -11   2   7        0.73      -17.19     17.19 o 
 -10   2   7     1462.18     1485.71     72.07 o 
  -9   2   7      813.46      794.54     28.08 o 
  -8   2   7     1464.19     1570.92     45.67 o 
  -7   2   7       76.52       76.17     16.13 o 
  -6   2   7     4452.23     4686.28     73.49 o 
  -5   2   7     1173.03     1236.01     56.05 o 
  -4   2   7     7335.02     7653.69    130.37 o 
  -3   2   7     2372.89     2531.48     47.96 o 
  -2   2   7    25412.53    26306.64    291.31 o 
  -1   2   7       22.57       43.40      8.36 o 
   0   2   7     5946.60     6138.12    103.55 o 
   1   2   7       62.91       56.42     13.33 o 
   2   2   7     1113.33     1083.34     18.93 o 
   3   2   7       16.75       27.92     16.17 o 
   4   2   7        5.00        2.00      6.16 o 
   5   2   7        0.44       -6.35      7.31 o 
   6   2   7        5.44        3.83      9.25 o 
   7   2   7      102.06      125.48     13.33 o 
   8   2   7     2427.73     2581.73     91.43 o 
   9   2   7       65.27       82.28     16.53 o 
 -13   3   7      781.76      818.95     53.08 o 
 -12   3   7       73.43       69.60     20.51 o 
 -11   3   7     1214.83     1085.83     63.61 o 
 -10   3   7     2747.81     2723.90     74.39 o 
  -9   3   7        7.08       13.07     11.39 o 
  -8   3   7     7202.53     7409.37    128.38 o 
  -7   3   7     2017.12     2025.36     37.55 o 
  -6   3   7     3765.51     3833.71     66.16 o 
  -5   3   7     1783.63     1795.98     29.16 o 
  -4   3   7      168.07      150.88      6.26 o 
  -3   3   7     7837.65     8392.67    103.51 o 
  -2   3   7      889.30      930.24     16.86 o 
  -1   3   7     6633.77     6758.11     88.35 o 
   0   3   7     1473.71     1357.17     21.97 o 
   1   3   7     4627.73     4438.78     63.71 o 
   2   3   7     6334.35     6076.13     75.94 o 
   3   3   7     2462.61     2291.95     36.16 o 
   4   3   7     3409.18     3220.58     47.37 o 
   5   3   7      160.54      182.94     10.45 o 
   6   3   7     1821.15     1780.09     41.49 o 
   7   3   7      847.13      973.51     54.85 o 
   8   3   7      717.86      765.69     89.60 o 
   9   3   7      916.32      916.71     59.42 o 
 -13   4   7      463.54      450.13     39.52 o 
 -12   4   7      986.88     1053.75     50.19 o 
 -11   4   7     1095.13     1224.31     47.95 o 
 -10   4   7      119.24      101.99     18.03 o 
  -9   4   7     7423.45     7337.19    151.52 o 
  -8   4   7       28.32       28.94     11.40 o 
  -7   4   7    13127.49    13397.67    208.79 o 
  -6   4   7       73.33       58.03      5.74 o 
  -5   4   7    12165.51    12779.94    260.63 o 
  -4   4   7      170.71      215.03     13.06 o 
  -3   4   7        2.92       13.46      3.54 o 
  -2   4   7        1.92       17.20      3.93 o 
  -1   4   7        4.03        0.41      5.31 o 
   0   4   7     1556.41     1565.39     23.59 o 
   1   4   7     8774.95     8736.25    104.21 o 
   2   4   7        1.26        4.30      5.02 o 
   3   4   7     4231.89     4128.87     56.23 o 
   4   4   7      557.12      491.32     13.69 o 
   5   4   7     6403.29     6149.61     90.45 o 
   6   4   7      552.12      555.62     17.17 o 
   7   4   7     1217.69     1290.51     49.49 o 
   8   4   7       10.53       23.77     15.77 o 
   9   4   7      319.83      310.02     22.36 o 
 -13   5   7     1525.97     1489.78     68.95 o 
 -12   5   7       73.81      110.91     34.36 o 
 -11   5   7     2377.15     2446.04     64.06 o 
 -10   5   7     2247.71     2324.72     68.90 o 
  -9   5   7     2064.94     2097.13     69.92 o 
  -8   5   7     3494.01     3456.03     83.04 o 
  -7   5   7      144.71      161.49     10.34 o 
  -6   5   7     2046.95     2147.10     53.23 o 
  -5   5   7     3019.28     3091.92     80.99 o 
  -4   5   7     5453.46     5445.38     76.16 o 
  -3   5   7     6391.66     6445.49     78.23 o 
  -2   5   7     1581.92     1485.41     22.98 o 
  -1   5   7     6900.03     6940.70    154.73 o 
   0   5   7      363.23      344.51      9.95 o 
   1   5   7      370.70      415.15     11.44 o 
   2   5   7     4074.04     3953.50     56.86 o 
   3   5   7      416.68      391.14     12.82 o 
   4   5   7     6126.69     5991.11     89.84 o 
   5   5   7      730.96      712.37     18.54 o 
   6   5   7     1709.66     1603.20     39.65 o 
   7   5   7       67.15       52.55     22.92 o 
   8   5   7      256.18      267.17     20.42 o 
   9   5   7     1344.08     1279.76     59.84 o 
  10   5   7       51.35       55.86     36.13 o 
 -13   6   7       12.69      -12.70     23.22 o 
 -12   6   7     2399.17     2475.83     87.95 o 
 -11   6   7      140.05      179.19     34.20 o 
 -10   6   7      157.89      183.45     69.35 o 
  -9   6   7      885.54      885.50     29.64 o 
  -8   6   7     1143.98     1077.98     34.09 o 
  -7   6   7     1739.58     1650.94    120.60 o 
  -6   6   7     1216.65     1180.28     27.00 o 
  -5   6   7     1116.01     1103.14     20.16 o 
  -4   6   7     5386.79     5508.89     80.18 o 
  -3   6   7      714.22      666.66     17.40 o 
  -2   6   7    11535.00    11763.34    135.69 o 
  -1   6   7       46.40       52.53      4.46 o 
   0   6   7    15882.95    15821.56    191.96 o 
   1   6   7     3301.49     3203.78    106.92 o 
   2   6   7     5871.43     5831.96    152.85 o 
   3   6   7      816.00      788.02     17.42 o 
   4   6   7       71.00       70.48     10.37 o 
   5   6   7       48.53       63.94     11.80 o 
   6   6   7      646.28      607.97     24.84 o 
   7   6   7        6.28        3.94     17.41 o 
   8   6   7     1905.83     2006.80     50.53 o 
   9   6   7      367.66      343.02     49.16 o 
  10   6   7     1416.32      930.85     78.85 o 
 -13   7   7      345.53      307.76     34.48 o 
 -12   7   7      190.57      266.54     95.86 o 
 -11   7   7     1226.21     1295.73     46.00 o 
 -10   7   7     1072.46     1165.78     39.38 o 
  -9   7   7      178.03      167.64     15.34 o 
  -8   7   7     3221.24     3224.05     86.70 o 
  -7   7   7      153.99      152.79      9.96 o 
  -6   7   7     2856.13     2913.93     45.78 o 
  -5   7   7      103.40      101.18      6.35 o 
  -4   7   7     5499.06     5764.43     73.90 o 
  -3   7   7     4705.85     4911.66     63.92 o 
  -2   7   7      229.23      222.86      6.80 o 
  -1   7   7     2612.54     2611.05     37.54 o 
   0   7   7      436.46      471.83     19.02 o 
   1   7   7     6024.51     6067.87    129.50 o 
   2   7   7     2702.69     2617.00     41.32 o 
   3   7   7        1.36       11.60      6.79 o 
   4   7   7     3078.17     3023.97     63.35 o 
   5   7   7       50.24       66.16     16.06 o 
   6   7   7     3043.14     3190.58     77.50 o 
   7   7   7     2596.87     2629.68     69.17 o 
   8   7   7      610.36      571.68     69.52 o 
   9   7   7     1058.64     1038.85     44.17 o 
 -13   8   7       25.47       63.51     30.34 o 
 -12   8   7      284.91      328.08     36.14 o 
 -11   8   7     1777.32     1824.64     79.77 o 
 -10   8   7       97.25       95.18     18.34 o 
  -9   8   7      634.71      624.90     22.52 o 
  -8   8   7      125.26      121.73     13.29 o 
  -7   8   7     6731.04     6851.44    146.73 o 
  -6   8   7     1402.94     1491.85     48.83 o 
  -5   8   7     5820.87     5926.40     81.99 o 
  -4   8   7      121.07      150.36      5.83 o 
  -3   8   7     5426.12     5588.56     70.64 o 
  -2   8   7     2176.18     2228.74     30.57 o 
  -1   8   7       27.06       40.63      4.77 o 
   0   8   7       37.97       49.45      4.73 o 
   1   8   7     4093.55     4000.83     83.76 o 
   2   8   7      280.00      236.99     15.94 o 
   3   8   7    11874.67    11775.48    327.05 o 
   4   8   7      143.22      157.42     12.19 o 
   5   8   7     4490.35     4578.16    106.94 o 
   6   8   7       57.35       67.34     13.16 o 
   7   8   7     1503.41     1663.64     52.11 o 
   8   8   7      206.31      252.46     56.33 o 
   9   8   7       44.21       51.37     17.63 o 
 -13   9   7      935.97      917.07     53.38 o 
 -12   9   7      138.64      106.86     33.89 o 
 -11   9   7      498.03      556.32     31.46 o 
 -10   9   7      508.96      496.69     41.23 o 
  -9   9   7       33.28       51.41     14.31 o 
  -8   9   7      597.03      643.96     49.83 o 
  -7   9   7       46.40       60.98      8.28 o 
  -6   9   7     4137.68     4186.82     69.47 o 
  -5   9   7     1446.52     1499.37     28.45 o 
  -4   9   7     1950.07     2046.42     49.48 o 
  -3   9   7     7556.64     7796.74     91.20 o 
  -2   9   7      729.11      698.26     14.76 o 
  -1   9   7    11728.94    12286.86    354.54 o 
   0   9   7        1.67        5.81      7.10 o 
   1   9   7     7008.66     6792.96    227.23 o 
   2   9   7     1624.17     1584.11     33.22 o 
   3   9   7      435.74      407.51     16.40 o 
   4   9   7     3651.36     3536.38     80.92 o 
   5   9   7      501.78      555.78     46.75 o 
   6   9   7     1922.85     1999.30    109.02 o 
   7   9   7      916.92      968.99     40.45 o 
   8   9   7     1161.43     1178.06     77.50 o 
   9   9   7      611.68      509.08     33.00 o 
 -13  10   7      147.20      145.07     65.96 o 
 -12  10   7      903.70      912.18     48.45 o 
 -11  10   7       50.33       79.07     24.81 o 
 -10  10   7     2392.55     2507.08     70.57 o 
  -9  10   7      362.97      386.24     34.80 o 
  -8  10   7       49.22       61.12     40.99 o 
  -7  10   7       90.27       96.23      9.90 o 
  -6  10   7       45.93       44.54      9.15 o 
  -5  10   7      695.84      692.58     18.27 o 
  -4  10   7     3644.11     3995.23     65.65 o 
  -3  10   7      216.31      236.94      5.34 o 
  -2  10   7     8400.37     8466.73    154.25 o 
  -1  10   7      492.10      495.37     30.66 o 
   0  10   7    14328.12    14471.33    203.62 o 
   1  10   7      196.92      182.41      9.78 o 
   2  10   7     5527.38     5385.82     97.00 o 
   3  10   7       21.69       16.04      9.06 o 
   4  10   7      580.34      531.21     47.23 o 
   5  10   7      111.65      116.18     18.58 o 
   6  10   7     1928.59     2005.16     57.43 o 
   7  10   7      286.14      286.69     24.93 o 
   8  10   7     1797.99     1802.78     71.20 o 
   9  10   7       16.86       50.43     30.02 o 
 -13  11   7      606.45      495.87     40.18 o 
 -12  11   7      291.71      267.56     48.48 o 
 -11  11   7     1193.10     1174.66     48.30 o 
 -10  11   7      959.75     1045.44     35.96 o 
  -9  11   7      847.03      857.99     60.02 o 
  -8  11   7     1782.57     1790.60     45.69 o 
  -7  11   7       83.65       67.37      8.57 o 
  -6  11   7     4786.53     4887.97     77.84 o 
  -5  11   7     2088.92     2063.10     36.95 o 
  -4  11   7     4182.12     4388.58     61.86 o 
  -3  11   7     4851.34     4869.98    118.86 o 
  -2  11   7     3479.51     3514.19     71.51 o 
  -1  11   7     3408.94     3290.79     68.59 o 
   0  11   7       12.33       10.19      4.81 o 
   1  11   7     5456.51     5181.79    127.61 o 
   2  11   7     4538.62     4519.46     81.49 o 
   3  11   7      156.34      160.82     11.54 o 
   4  11   7     4363.07     4337.18    128.38 o 
   5  11   7        1.63       14.63     21.77 o 
   6  11   7     1678.76     1766.49     78.58 o 
   7  11   7      512.20      547.85     30.84 o 
   8  11   7        6.13      -17.11     18.42 o 
   9  11   7       46.20       50.40     24.24 o 
 -13  12   7       32.09       18.83     32.41 o 
 -12  12   7        0.82        1.10     23.52 o 
 -11  12   7     1287.48     1300.58     44.19 o 
 -10  12   7      267.07      288.13     28.17 o 
  -9  12   7     2216.86     2206.52     61.07 o 
  -8  12   7      220.69      235.46     37.91 o 
  -7  12   7     7114.12     7399.73    150.05 o 
  -6  12   7      316.65      268.14     11.38 o 
  -5  12   7     2073.34     2132.58     37.58 o 
  -4  12   7        9.33       32.67      8.60 o 
  -3  12   7     8458.51     8557.26    133.05 o 
  -2  12   7     1598.23     1539.86     64.35 o 
  -1  12   7     3176.98     3091.65     64.16 o 
   0  12   7      219.44      245.95      9.06 o 
   1  12   7     1395.26     1301.77     38.52 o 
   2  12   7     1116.43     1098.46     26.23 o 
   3  12   7     8781.51     8529.35    283.43 o 
   4  12   7      204.15      186.45     18.41 o 
   5  12   7     2992.97     2954.79     74.57 o 
   6  12   7       20.02       33.73     18.97 o 
   7  12   7     1932.31     2019.74    105.66 o 
   8  12   7       15.03       25.09     48.84 o 
   9  12   7        2.43       21.34     30.35 o 
 -13  13   7      886.66      744.24     52.89 o 
 -12  13   7       78.65       47.90     16.99 o 
 -11  13   7      802.93      803.59     39.54 o 
 -10  13   7      781.09      851.04     32.12 o 
  -9  13   7      238.92      250.86     18.45 o 
  -8  13   7     3136.72     3132.32     73.83 o 
  -7  13   7        2.77       15.53      9.33 o 
  -6  13   7     3199.14     3270.50     58.98 o 
  -5  13   7     1177.33     1198.83     26.32 o 
  -4  13   7      100.14      120.43     37.83 o 
  -3  13   7     1905.32     2146.77     40.83 o 
  -2  13   7      194.79      188.46     13.79 o 
  -1  13   7     4515.74     4784.55     92.82 o 
   0  13   7     2232.37     2146.36     49.12 o 
   1  13   7     5020.69     5143.39    104.76 o 
   2  13   7     1061.71     1081.04     26.75 o 
   3  13   7      169.72      156.16     16.84 o 
   4  13   7     3416.91     3375.94    183.03 o 
   5  13   7       23.61       40.89     15.53 o 
   6  13   7      409.95      349.05     22.68 o 
   7  13   7     3755.79     3968.41    100.14 o 
   8  13   7      408.19      410.10     38.54 o 
   9  13   7      749.20      616.68     71.18 o 
 -12  14   7      893.75      831.43     60.13 o 
 -11  14   7       24.19       25.07     16.87 o 
 -10  14   7     2990.75     3168.30     89.51 o 
  -9  14   7       90.98      105.21     15.96 o 
  -8  14   7      445.62      411.41     17.74 o 
  -7  14   7       10.21       13.18      8.31 o 
  -6  14   7        4.18       19.08      7.59 o 
  -5  14   7      439.09      445.89     19.06 o 
  -4  14   7     8549.17     8846.46    200.00 o 
  -3  14   7     1023.11     1024.33     25.75 o 
  -2  14   7    13181.25    13408.34    224.08 o 
  -1  14   7       16.54       12.72     14.20 o 
   0  14   7    10538.46    10724.27    342.96 o 
   1  14   7      449.11      374.04     32.67 o 
   2  14   7      260.80      296.93     12.54 o 
   3  14   7      434.44      448.44     17.73 o 
   4  14   7      435.35      458.34     23.31 o 
   5  14   7       37.85       52.26     19.41 o 
   6  14   7      820.37      844.85     42.77 o 
   7  14   7        1.60       26.67     18.07 o 
   8  14   7      720.74      766.21     46.04 o 
 -13  15   7      726.06      579.51     58.16 o 
 -12  15   7      123.41       93.33     33.02 o 
 -11  15   7     1291.56     1283.48     53.95 o 
 -10  15   7      910.87      922.19     87.20 o 
  -9  15   7      539.87      577.29     30.20 o 
  -8  15   7     3545.58     3748.70     92.98 o 
  -7  15   7      232.71      226.38     12.78 o 
  -6  15   7     3872.79     3890.27     73.09 o 
  -5  15   7     1845.00     1837.77     47.26 o 
  -4  15   7      389.55      448.16     21.07 o 
  -3  15   7     4715.88     4742.50     81.16 o 
  -2  15   7     1408.10     1406.94     57.35 o 
  -1  15   7     1992.99     1982.07     49.07 o 
   0  15   7     1099.81     1054.22     46.17 o 
   1  15   7      276.40      268.12     17.85 o 
   2  15   7     2998.93     2991.94     92.22 o 
   3  15   7      602.06      609.20     19.30 o 
   4  15   7     5474.82     5423.56    123.30 o 
   5  15   7       33.61       21.38     13.81 o 
   6  15   7     3491.07     3499.64     89.80 o 
   7  15   7       88.61       84.39     19.33 o 
   8  15   7      381.64      353.85     35.24 o 
 -12  16   7      122.50      123.67     22.06 o 
 -11  16   7     2098.43     1998.81     97.65 o 
 -10  16   7      452.24      497.82     25.42 o 
  -9  16   7     2693.99     2745.42     71.30 o 
  -8  16   7        7.73       -5.88     12.19 o 
  -7  16   7     9464.24     9781.75    173.01 o 
  -6  16   7      304.76      261.22     27.14 o 
  -5  16   7     4979.85     5037.75    141.15 o 
  -4  16   7      171.25      194.46     14.56 o 
  -3  16   7     2083.38     2156.60     46.18 o 
  -2  16   7       17.37       43.38     15.42 o 
  -1  16   7     1491.28     1376.84     38.94 o 
   0  16   7       43.85       45.56     14.00 o 
   1  16   7      533.72      519.54     21.08 o 
   2  16   7      188.60      128.50     15.31 o 
   3  16   7     3084.65     3116.91     62.13 o 
   4  16   7       24.98       35.00     34.75 o 
   5  16   7     1058.98     1016.82     35.71 o 
   6  16   7      293.27      337.51     27.66 o 
   7  16   7     3084.76     3376.91    111.67 o 
   8  16   7       46.09       27.68     22.35 o 
 -12  17   7        9.75      -23.29     24.69 o 
 -11  17   7     2164.52     2166.06     75.29 o 
 -10  17   7     1388.82     1325.83     44.24 o 
  -9  17   7      863.62      761.78     39.22 o 
  -8  17   7     2250.88     2334.77    171.41 o 
  -7  17   7      273.18      293.96     54.52 o 
  -6  17   7     1808.64     1805.96     46.81 o 
  -5  17   7     3714.25     3666.36     86.51 o 
  -4  17   7     1557.07     1536.20    122.01 o 
  -3  17   7     1762.00     1762.18     39.14 o 
  -2  17   7       12.99       23.56      8.73 o 
  -1  17   7     2160.78     2103.21     50.56 o 
   0  17   7      719.46      733.45     26.94 o 
   1  17   7     3768.15     3665.48     82.39 o 
   2  17   7      543.29      488.65     34.60 o 
   3  17   7      246.85      209.51     19.99 o 
   4  17   7      525.08      501.75     51.25 o 
   5  17   7       45.42       78.76     20.46 o 
   6  17   7      346.03      315.21     28.01 o 
   7  17   7     1009.18     1091.56     47.37 o 
   8  17   7      456.63      428.23     36.69 o 
 -12  18   7     1347.61     1344.08    117.44 o 
 -11  18   7       40.39       26.96     23.38 o 
 -10  18   7     2856.41     2685.39     97.75 o 
  -9  18   7        1.40       28.07     19.18 o 
  -8  18   7      224.70      269.10     63.99 o 
  -7  18   7      461.28      500.27     26.71 o 
  -6  18   7      516.43      527.22     61.94 o 
  -5  18   7      222.91      235.48     19.14 o 
  -4  18   7    11641.78    12123.66    216.77 o 
  -3  18   7      120.07      135.39     19.68 o 
  -2  18   7     2666.81     2736.55    121.94 o 
  -1  18   7     2768.82     2654.24     61.90 o 
   0  18   7     3540.46     3689.59     83.35 o 
   1  18   7      111.51      121.88     13.50 o 
   2  18   7      532.98      517.91     37.32 o 
   3  18   7      999.10      989.99     35.01 o 
   4  18   7        9.26       39.62     14.90 o 
   5  18   7        0.17        2.53     47.69 o 
   6  18   7      224.57      239.15     27.61 o 
   7  18   7      431.24      435.85     49.67 o 
   8  18   7      432.56      336.44     45.37 o 
 -12  19   7      198.09      191.72     56.81 o 
 -11  19   7      523.37      468.69     38.96 o 
 -10  19   7     1710.66     1759.70     78.26 o 
  -9  19   7       14.27       -1.33     21.62 o 
  -8  19   7     4428.93     4551.06    253.70 o 
  -7  19   7      264.55      261.45     27.46 o 
  -6  19   7     4994.17     5233.06    220.51 o 
  -5  19   7      319.67      327.10     31.09 o 
  -4  19   7        6.64       -9.74      9.74 o 
  -3  19   7      751.25      711.88     39.18 o 
  -2  19   7      140.23      139.52     13.47 o 
  -1  19   7     2375.50     2302.51     82.80 o 
   0  19   7      659.01      656.09     26.26 o 
   1  19   7      697.82      655.35     26.26 o 
   2  19   7      893.58      887.82     31.38 o 
   3  19   7      142.81      131.46     16.52 o 
   4  19   7     3151.22     3211.42     83.63 o 
   5  19   7      126.48      118.26     18.72 o 
   6  19   7      973.26     1069.49     64.51 o 
   7  19   7       14.12        1.70     18.13 o 
 -11  20   7      599.02      488.28     41.24 o 
 -10  20   7      593.91      671.23     51.39 o 
  -9  20   7     3530.88     3415.56    117.85 o 
  -8  20   7      816.69      749.90     41.15 o 
  -7  20   7     4739.07     4909.49    112.17 o 
  -6  20   7      123.45       92.65     19.28 o 
  -5  20   7     4117.99     4132.98    104.37 o 
  -4  20   7     1108.69     1176.72     32.39 o 
  -3  20   7       14.84        6.80     31.16 o 
  -2  20   7        3.17       23.32     10.19 o 
  -1  20   7      708.25      729.85     26.32 o 
   0  20   7      323.51      345.51     19.58 o 
   1  20   7     2213.22     2233.77     58.71 o 
   2  20   7      377.17      372.46     34.09 o 
   3  20   7     2559.13     2615.23     68.58 o 
   4  20   7      369.96      398.93     42.73 o 
   5  20   7     1074.89     1023.09     41.40 o 
   6  20   7       11.27       24.29     22.17 o 
   7  20   7     1027.18     1003.17     84.48 o 
 -11  21   7     1768.94     1616.11     94.17 o 
 -10  21   7      755.80      695.51     51.72 o 
  -9  21   7      851.98      732.18     53.98 o 
  -8  21   7     1453.74     1459.83     45.66 o 
  -7  21   7      108.89      115.41     34.75 o 
  -6  21   7     1343.86     1289.41     71.94 o 
  -5  21   7     3870.10     4063.66    105.79 o 
  -4  21   7     1427.47     1409.86     41.37 o 
  -3  21   7     4809.41     4964.52     99.85 o 
  -2  21   7      343.89      403.94     17.56 o 
  -1  21   7     2089.75     2063.39     75.87 o 
   0  21   7        1.17      -10.31     19.72 o 
   1  21   7      635.40      628.16     30.10 o 
   2  21   7     1382.29     1301.50     40.49 o 
   3  21   7      251.84      310.33     29.00 o 
   4  21   7      550.54      579.82     34.84 o 
   5  21   7       10.49        4.22     22.55 o 
   6  21   7      711.77      746.52     38.35 o 
   7  21   7      259.56      267.42     78.43 o 
 -10  22   7      771.16      694.87     52.87 o 
  -9  22   7      111.20       94.69     23.37 o 
  -8  22   7       13.83        6.70     21.48 o 
  -7  22   7     1169.09     1246.82     43.41 o 
  -6  22   7      692.63      716.35     28.64 o 
  -5  22   7        0.19       -6.71     26.35 o 
  -4  22   7     1977.11     2006.42     99.16 o 
  -3  22   7       44.86       36.01     11.06 o 
  -2  22   7     7263.14     7194.64    133.12 o 
  -1  22   7      534.71      528.56     21.84 o 
   0  22   7     2887.38     2867.99     60.37 o 
   1  22   7      343.33      318.20     21.06 o 
   2  22   7     1666.51     1580.76     49.29 o 
   3  22   7        1.97       -1.14     21.26 o 
   4  22   7       88.07      134.94     36.29 o 
   5  22   7      140.05      127.86     18.92 o 
   6  22   7       37.43        4.83     18.34 o 
 -10  23   7      894.90      715.79     52.51 o 
  -9  23   7       86.89       87.90     27.60 o 
  -8  23   7     2271.99     2594.48    123.71 o 
  -7  23   7        0.49        3.35     17.93 o 
  -6  23   7     1566.77     1597.86     52.69 o 
  -5  23   7      444.57      503.89     28.01 o 
  -4  23   7      646.83      631.74     26.90 o 
  -3  23   7     1150.18     1146.48     31.34 o 
  -2  23   7      166.60      133.14     13.15 o 
  -1  23   7     2997.39     2952.55     81.78 o 
   0  23   7      645.80      629.70     25.17 o 
   1  23   7     1592.77     1615.81     46.78 o 
   2  23   7      585.65      590.34     30.28 o 
   3  23   7      585.58      628.65     31.52 o 
   4  23   7      962.14      961.77     43.88 o 
   5  23   7      178.93      221.96     33.22 o 
   6  23   7     1084.39     1176.52    100.23 o 
 -10  24   7      425.57      406.74     58.94 o 
  -9  24   7     2657.01     2433.65    212.67 o 
  -8  24   7      100.06      117.15     25.68 o 
  -7  24   7     1296.46     1318.91     87.84 o 
  -6  24   7       40.62       51.82     16.76 o 
  -5  24   7     3584.27     3629.45    208.13 o 
  -4  24   7      904.70      944.67     37.68 o 
  -3  24   7      432.57      413.10     22.25 o 
  -2  24   7       20.80       14.41     14.56 o 
  -1  24   7        2.08       -7.78     12.34 o 
   0  24   7       65.09       57.26     16.66 o 
   1  24   7     2149.08     2216.47     50.70 o 
   2  24   7       20.28       16.77     23.27 o 
   3  24   7     2170.37     2118.44     63.64 o 
   4  24   7       48.64       38.39     22.04 o 
   5  24   7     3338.18     3597.71    148.64 o 
   6  24   7      150.57      120.63     38.90 o 
  -9  25   7      339.58      271.89     54.68 o 
  -8  25   7      146.71      187.91     49.70 o 
  -7  25   7      312.21      340.60     29.49 o 
  -6  25   7      194.31      242.26     29.59 o 
  -5  25   7      736.11      765.23     35.19 o 
  -4  25   7      369.03      350.50     26.83 o 
  -3  25   7     1849.39     1913.79     50.58 o 
  -2  25   7       29.72       37.49     16.56 o 
  -1  25   7     4122.63     4286.27     93.20 o 
   0  25   7        9.08       27.53     16.69 o 
   1  25   7      663.01      703.94     49.00 o 
   2  25   7     1572.36     1516.91    141.09 o 
   3  25   7       33.94       18.22     30.93 o 
   4  25   7     1120.05     1094.54    101.10 o 
   5  25   7      238.45      263.68     43.28 o 
  -9  26   7      173.01      166.24     41.97 o 
  -8  26   7      321.53      360.27     41.09 o 
  -7  26   7      237.44      265.64     34.91 o 
  -6  26   7      529.37      566.99     38.09 o 
  -5  26   7       97.26      105.15     27.06 o 
  -4  26   7      427.01      452.28     26.37 o 
  -3  26   7       16.14        1.26     17.71 o 
  -2  26   7     4979.43     5244.46    113.28 o 
  -1  26   7      126.53      152.76     17.51 o 
   0  26   7     2670.72     2776.01     76.08 o 
   1  26   7      221.72      260.41     41.82 o 
   2  26   7     3756.40     3981.27    303.58 o 
   3  26   7      103.59       85.47     27.06 o 
   4  26   7        1.21      -27.82     31.99 o 
   5  26   7        0.57      -29.11     44.81 o 
  -8  27   7     2209.51     2303.12    103.88 o 
  -7  27   7      120.68      161.57     65.72 o 
  -6  27   7     1912.53     2074.61     92.27 o 
  -5  27   7       66.23      108.66     36.17 o 
  -4  27   7     2421.92     2602.44    117.56 o 
  -3  27   7      387.48      413.98     39.92 o 
  -2  27   7      285.53      320.34     23.79 o 
  -1  27   7     1001.48     1094.94     41.91 o 
   0  27   7      141.10      131.65     24.11 o 
   1  27   7      761.27      879.08     70.98 o 
   2  27   7     2516.87     2715.19    150.68 o 
   3  27   7      298.04      391.69     84.94 o 
   4  27   7     1733.16     1787.48     87.32 o 
  -8  28   7      141.64      166.01     31.81 o 
  -7  28   7      785.38      739.07     50.13 o 
  -6  28   7       11.97        8.96     36.76 o 
  -5  28   7     3724.87     3873.02    134.50 o 
  -4  28   7       53.12       23.81     24.06 o 
  -3  28   7      572.04      690.17     73.38 o 
  -2  28   7      732.03      756.63     36.53 o 
  -1  28   7      168.81      169.35     28.88 o 
   0  28   7      695.87      743.81     36.42 o 
   1  28   7     2261.48     2290.61    109.54 o 
   2  28   7        1.91        6.01     28.80 o 
   3  28   7     2157.41     2349.38    140.80 o 
   4  28   7       94.22       32.19     50.34 o 
  -7  29   7        8.53       47.99     38.18 o 
  -6  29   7     1058.25     1014.39     66.21 o 
  -5  29   7      223.02      211.05     48.21 o 
  -4  29   7      261.12      305.41     37.83 o 
  -3  29   7     1500.82     1540.33     86.47 o 
  -2  29   7        5.69       23.64     26.07 o 
  -1  29   7     2155.01     2363.03     69.06 o 
   0  29   7      397.01      425.14     27.36 o 
   1  29   7     2154.89     2258.10     83.70 o 
   2  29   7      189.50      139.81     26.52 o 
   3  29   7      555.05      470.48     82.46 o 
  -6  30   7      182.03      150.93     38.79 o 
  -5  30   7      303.91      287.37     34.52 o 
  -4  30   7      512.10      611.84     72.28 o 
  -3  30   7        6.95       20.48     22.39 o 
  -2  30   7     3635.43     3996.64    153.74 o 
  -1  30   7      190.86      177.43     28.46 o 
   0  30   7     1469.09     1529.20    103.67 o 
   1  30   7      800.34      794.20     40.72 o 
   2  30   7      898.33      908.63     55.59 o 
  -5  31   7      658.65      707.65     71.73 o 
  -4  31   7     1164.75     1205.67    103.39 o 
  -3  31   7      500.05      518.05     49.55 o 
  -2  31   7       78.29       92.66     34.76 o 
  -1  31   7      711.77      677.27     38.51 o 
   0  31   7       29.86       10.33     39.53 o 
   1  31   7       73.13       71.71     28.15 o 
   2  31   7     2094.47     1977.68    103.61 o 
  -4  32   7      131.87      200.40     50.10 o 
  -3  32   7      305.49      255.01     37.71 o 
  -2  32   7      939.58      959.57     93.16 o 
  -1  32   7        2.83      -14.99     45.76 o 
   0  32   7      525.12      405.43     39.61 o 
   1  32   7      369.03      112.12     42.84 o 
  -3  33   7      994.88      822.62     85.39 o 
  -2  33   7       55.34       22.01     33.77 o 
  -1  33   7     1364.84     1186.31     92.89 o 
 -12   0   8     6104.06     6003.92    244.01 o 
 -10   0   8      964.03      974.11     38.59 o 
  -8   0   8       13.25        0.00      7.89 o 
  -6   0   8     4946.21     5053.64    107.94 o 
  -4   0   8     3507.10     3592.63     84.26 o 
  -2   0   8     9551.10    10016.77    180.42 o 
   0   0   8     9300.60     9821.70    161.87 o 
   2   0   8     8431.36     8390.51    144.37 o 
   4   0   8      159.73      156.22     14.04 o 
   6   0   8       26.53       33.14     13.25 o 
   8   0   8     1755.15     1752.45     77.59 o 
 -13   1   8     2013.86     2097.07     91.88 o 
 -12   1   8      386.01      424.39     31.98 o 
 -11   1   8      308.48      321.60     27.21 o 
 -10   1   8     2373.05     2493.31     66.99 o 
  -9   1   8      205.06      192.22     11.75 o 
  -8   1   8     3105.75     3139.23     60.13 o 
  -7   1   8      934.22      958.17     46.09 o 
  -6   1   8     1091.66     1120.58     23.94 o 
  -5   1   8     1781.97     1835.21     36.56 o 
  -4   1   8      213.74      220.32      7.16 o 
  -3   1   8     3841.67     3874.98     50.70 o 
  -2   1   8        2.51       12.61      8.64 o 
  -1   1   8     7753.36     7783.29    100.03 o 
   0   1   8     1327.52     1332.14     21.74 o 
   1   1   8     6620.06     6453.46     79.89 o 
   2   1   8      354.33      345.56     24.07 o 
   3   1   8     3005.23     2890.85     44.88 o 
   4   1   8     3108.81     3040.77     49.27 o 
   5   1   8       10.97       28.85      8.63 o 
   6   1   8     2526.62     2638.77     46.95 o 
   7   1   8      228.38      223.56     21.46 o 
   8   1   8      306.59      298.17     41.46 o 
   9   1   8     1016.62     1066.16     86.69 o 
 -13   2   8      307.97      312.88     46.55 o 
 -12   2   8       91.58       95.91     28.60 o 
 -11   2   8     1244.78     1312.06     52.52 o 
 -10   2   8      357.55      385.75     23.95 o 
  -9   2   8     6703.64     6855.81    126.73 o 
  -8   2   8      907.72      918.01     24.08 o 
  -7   2   8      835.16      868.13     29.00 o 
  -6   2   8       86.83      106.94      8.61 o 
  -5   2   8     6037.43     6133.18     96.58 o 
  -4   2   8       13.48       21.41      4.82 o 
  -3   2   8       18.81       32.60      9.07 o 
  -2   2   8       99.01      119.47      6.08 o 
  -1   2   8     1420.48     1453.97     24.23 o 
   0   2   8     1054.02     1055.36     18.70 o 
   1   2   8     9029.00     8913.46    112.56 o 
   2   2   8      866.90      797.98     16.85 o 
   3   2   8     5525.36     5276.82     70.73 o 
   4   2   8        4.32       15.10      7.52 o 
   5   2   8     6477.52     6394.03    150.76 o 
   6   2   8       10.83        1.89     11.77 o 
   7   2   8     1381.69     1384.22     81.77 o 
   8   2   8       24.14        5.93     15.34 o 
   9   2   8      361.21      301.62     35.87 o 
 -13   3   8     3138.73     3167.01    140.33 o 
 -12   3   8       73.95       86.57     36.77 o 
 -11   3   8      612.10      594.82     45.02 o 
 -10   3   8      960.50     1008.35     33.33 o 
  -9   3   8      316.95      338.08     50.10 o 
  -8   3   8     3631.33     3600.04     67.96 o 
  -7   3   8     2654.81     2576.92     59.95 o 
  -6   3   8     5915.04     5925.19     93.04 o 
  -5   3   8     1244.21     1309.62     27.32 o 
  -4   3   8     1311.95     1373.68     25.48 o 
  -3   3   8     3665.11     3834.84     55.02 o 
  -2   3   8       27.18       44.07      5.36 o 
  -1   3   8     3421.14     3558.93    135.94 o 
   0   3   8      534.92      533.86     11.94 o 
   1   3   8      165.75      187.91      8.17 o 
   2   3   8     3238.60     3237.64     46.32 o 
   3   3   8     1660.74     1567.37     26.74 o 
   4   3   8     2802.31     2810.81     46.35 o 
   5   3   8       71.77       73.77     11.62 o 
   6   3   8      668.59      685.53     46.32 o 
   7   3   8     1512.27     1647.10     45.58 o 
   8   3   8      166.31      142.53     28.84 o 
   9   3   8     1849.94     1737.34    109.05 o 
 -13   4   8      102.06       82.45     26.70 o 
 -12   4   8     3875.29     3993.30    128.83 o 
 -11   4   8       51.02       34.88     16.64 o 
 -10   4   8       68.02       82.51     14.68 o 
  -9   4   8     3499.56     3385.44     92.78 o 
  -8   4   8      218.84      214.62     11.62 o 
  -7   4   8      882.04      885.88     21.84 o 
  -6   4   8     2139.13     2065.80     66.38 o 
  -5   4   8        2.52       10.72      4.71 o 
  -4   4   8     5286.60     5423.31     91.05 o 
  -3   4   8     4445.06     4564.58     61.61 o 
  -2   4   8    14255.54    14906.01    187.37 o 
  -1   4   8     1282.87     1293.58     34.42 o 
   0   4   8     7531.47     7652.16     93.99 o 
   1   4   8      288.90      288.57     12.90 o 
   2   4   8     2362.84     2344.19     37.49 o 
   3   4   8       31.83       41.48      7.28 o 
   4   4   8      184.67      215.11     26.63 o 
   5   4   8      821.67      786.77     29.16 o 
   6   4   8       98.34      103.65     13.86 o 
   7   4   8      126.20      134.49     26.11 o 
   8   4   8     1679.13     1758.54    117.18 o 
   9   4   8       75.09      101.12     22.43 o 
 -13   5   8      170.57      124.98     27.55 o 
 -12   5   8      408.99      390.97     31.22 o 
 -11   5   8     2058.83     2200.50     67.82 o 
 -10   5   8     3696.30     3586.00     82.80 o 
  -9   5   8     1231.13     1270.80     37.39 o 
  -8   5   8     3568.72     3681.36     82.21 o 
  -7   5   8      391.86      369.19     40.99 o 
  -6   5   8     3593.35     3584.12     92.54 o 
  -5   5   8     1245.07     1281.12     24.60 o 
  -4   5   8     1541.75     1585.90     27.41 o 
  -3   5   8     6550.81     7124.45     93.85 o 
  -2   5   8      582.76      595.40     13.46 o 
  -1   5   8     3518.81     3532.01     55.46 o 
   0   5   8      491.90      474.20     12.52 o 
   1   5   8     2131.52     2044.88     48.41 o 
   2   5   8      871.13      830.29     20.28 o 
   3   5   8       36.29       40.38      8.66 o 
   4   5   8     2075.11     1979.19     43.79 o 
   5   5   8      490.32      496.93     20.31 o 
   6   5   8     2705.91     2755.93    103.29 o 
   7   5   8     1054.01     1166.50     36.57 o 
   8   5   8      545.99      589.05     28.87 o 
   9   5   8      477.08      437.00     33.41 o 
 -13   6   8      154.60      112.21     25.94 o 
 -12   6   8      592.99      674.67     38.63 o 
 -11   6   8     2147.14     2183.83     61.10 o 
 -10   6   8        0.66      -12.91     12.91 o 
  -9   6   8     5925.38     5905.67    124.71 o 
  -8   6   8       67.68       70.89     11.45 o 
  -7   6   8    12676.21    12987.25    218.97 o 
  -6   6   8     1312.19     1340.69     32.32 o 
  -5   6   8    12175.63    12918.95    171.37 o 
  -4   6   8     2079.84     2056.72     34.10 o 
  -3   6   8     4609.22     4755.81     65.95 o 
  -2   6   8      517.74      536.57     12.78 o 
  -1   6   8        9.93        6.07      4.95 o 
   0   6   8      291.01      283.70      9.55 o 
   1   6   8     4498.12     4467.69     66.80 o 
   2   6   8     3494.23     3432.26     65.09 o 
   3   6   8     5623.23     5539.46     93.19 o 
   4   6   8       51.27       22.09      9.21 o 
   5   6   8     3795.35     3850.60     75.18 o 
   6   6   8      211.04      225.67     15.10 o 
   7   6   8      781.81      867.35     78.36 o 
   8   6   8      275.04      270.85     20.49 o 
   9   6   8      136.73       74.87     26.27 o 
 -13   7   8     1330.61     1259.28     83.15 o 
 -12   7   8        1.06        5.51     17.69 o 
 -11   7   8     1236.95     1212.36     43.24 o 
 -10   7   8      747.72      669.76     29.71 o 
  -9   7   8     1213.11     1165.88     68.12 o 
  -8   7   8     3964.60     4163.00     91.95 o 
  -7   7   8        0.37        0.17     14.16 o 
  -6   7   8     3568.35     3583.73     71.94 o 
  -5   7   8     2171.71     2357.33     61.44 o 
  -4   7   8     7645.84     8156.20    154.78 o 
  -3   7   8     5903.63     5890.95     85.33 o 
  -2   7   8       56.36       87.45     19.84 o 
  -1   7   8     5264.74     5362.44    148.15 o 
   0   7   8     3417.90     3472.80     62.98 o 
   1   7   8     3542.25     3524.88     62.52 o 
   2   7   8     3900.87     3747.55     66.89 o 
   3   7   8      302.44      282.65     15.54 o 
   4   7   8     2963.99     2865.48     91.74 o 
   5   7   8      110.28      129.72     15.10 o 
   6   7   8      513.85      545.30     23.13 o 
   7   7   8      268.45      278.69     52.74 o 
   8   7   8      270.91      278.89     33.22 o 
   9   7   8      767.43      672.24     49.56 o 
 -13   8   8       81.25       77.35     27.39 o 
 -12   8   8     1764.47     1774.40     62.33 o 
 -11   8   8       85.71       70.50     17.45 o 
 -10   8   8     2285.12     2381.43     71.86 o 
  -9   8   8      714.94      756.88     30.19 o 
  -8   8   8      440.97      432.81     41.31 o 
  -7   8   8     1002.97      961.67     33.27 o 
  -6   8   8      409.93      397.25     13.44 o 
  -5   8   8      156.76      138.37     16.61 o 
  -4   8   8     5354.09     5716.05     88.35 o 
  -3   8   8      222.66      248.31      9.58 o 
  -2   8   8    11696.81    12244.82    352.07 o 
  -1   8   8      806.87      778.86     37.49 o 
   0   8   8     7703.18     7771.06    119.16 o 
   1   8   8      538.48      542.77     16.02 o 
   2   8   8      797.53      758.54     20.71 o 
   3   8   8      623.67      581.06     17.68 o 
   4   8   8       71.33       91.03     11.32 o 
   5   8   8      399.68      412.49     17.70 o 
   6   8   8     2107.60     2079.48     51.32 o 
   7   8   8        0.67        1.21     15.12 o 
   8   8   8     1663.68     1616.78     79.25 o 
   9   8   8       44.80       33.77     22.88 o 
 -13   9   8        8.43        8.66     20.87 o 
 -12   9   8       29.51        1.30     21.81 o 
 -11   9   8     1991.65     2044.41     83.21 o 
 -10   9   8      667.15      698.14     34.52 o 
  -9   9   8      706.90      765.23     50.66 o 
  -8   9   8     3527.17     3695.52     92.11 o 
  -7   9   8      143.67      143.29     18.30 o 
  -6   9   8     9970.89    10297.22    153.48 o 
  -5   9   8      668.78      675.32     18.98 o 
  -4   9   8     1697.17     1747.89     37.58 o 
  -3   9   8     8731.19     9158.51    129.52 o 
  -2   9   8      231.40      223.75     16.57 o 
  -1   9   8     6312.89     6434.94     98.77 o 
   0   9   8      764.85      811.85     30.38 o 
   1   9   8      685.97      662.66     20.28 o 
   2   9   8     3178.60     3152.05     60.27 o 
   3   9   8        1.98       17.78      7.78 o 
   4   9   8     2183.68     2174.21     47.22 o 
   5   9   8      206.49      189.81     16.51 o 
   6   9   8      782.99      786.80     27.62 o 
   7   9   8      513.29      496.26     22.07 o 
   8   9   8       72.32       65.59     16.88 o 
   9   9   8      226.02      236.06     43.16 o 
 -13  10   8      232.70      181.41     35.31 o 
 -12  10   8       94.25       93.84     19.47 o 
 -11  10   8     1224.99     1267.43     44.40 o 
 -10  10   8       70.83       99.67     38.11 o 
  -9  10   8     1853.14     1846.67     66.87 o 
  -8  10   8       56.47       51.87     11.80 o 
  -7  10   8     9643.55     9727.82    167.92 o 
  -6  10   8      265.44      315.48     13.97 o 
  -5  10   8     4514.02     4776.08     79.56 o 
  -4  10   8       30.74       28.64      5.65 o 
  -3  10   8     5645.09     5782.90     85.63 o 
  -2  10   8     3582.43     3709.46    143.43 o 
  -1  10   8     3645.11     3871.16    170.90 o 
   0  10   8      456.87      461.95     14.46 o 
   1  10   8     4063.68     4057.22    123.53 o 
   2  10   8       35.18       30.46      9.07 o 
   3  10   8     7089.76     7027.72    123.37 o 
   4  10   8      708.04      699.69     23.04 o 
   5  10   8     1800.11     1947.36     44.68 o 
   6  10   8       40.18       18.24     14.91 o 
   7  10   8     1590.47     1635.07     42.55 o 
   8  10   8       62.45       51.17     16.08 o 
 -13  11   8      332.37      266.18     38.93 o 
 -12  11   8      275.27      233.06     28.41 o 
 -11  11   8      961.81      953.28     47.19 o 
 -10  11   8      140.14      156.73     31.48 o 
  -9  11   8     1311.90     1329.73     41.57 o 
  -8  11   8     2969.58     3075.24     76.69 o 
  -7  11   8      243.45      238.35     53.26 o 
  -6  11   8     3585.56     3713.71     62.99 o 
  -5  11   8     5091.12     5311.64     86.36 o 
  -4  11   8     3219.82     3349.54     58.63 o 
  -3  11   8     8782.47     9472.00    151.89 o 
  -2  11   8       68.87       59.29     12.05 o 
  -1  11   8     5849.66     5991.62    130.60 o 
   0  11   8      469.43      462.30     15.09 o 
   1  11   8     2958.18     2870.22     61.65 o 
   2  11   8      423.52      450.75     17.44 o 
   3  11   8       31.62       44.67     22.21 o 
   4  11   8     1404.98     1405.28    110.66 o 
   5  11   8      142.27      144.07     17.16 o 
   6  11   8      832.19      914.79     29.43 o 
   7  11   8     1055.14     1036.69     34.45 o 
   8  11   8      335.30      277.19     28.05 o 
 -13  12   8       59.17      112.11     42.84 o 
 -12  12   8     1509.50     1417.24     86.70 o 
 -11  12   8      248.81      243.51     26.79 o 
 -10  12   8     2700.65     2702.38     71.87 o 
  -9  12   8        3.06       -2.82      9.72 o 
  -8  12   8       10.59       10.17     11.19 o 
  -7  12   8       21.93       59.76     12.45 o 
  -6  12   8      955.28      935.27     23.07 o 
  -5  12   8     1157.32     1221.48     26.28 o 
  -4  12   8    11578.32    12025.17    220.70 o 
  -3  12   8      679.10      649.46     18.06 o 
  -2  12   8     7621.13     7570.09    144.92 o 
  -1  12   8      181.57      163.48     13.02 o 
   0  12   8    11347.00    11402.21    330.67 o 
   1  12   8      354.25      338.50     13.65 o 
   2  12   8      217.44      263.05     12.70 o 
   3  12   8      453.33      460.16     23.47 o 
   4  12   8      140.55      163.96     20.16 o 
   5  12   8       59.49       55.15     22.13 o 
   6  12   8      948.55      950.71     29.54 o 
   7  12   8       97.17      146.37     19.09 o 
   8  12   8      514.65      515.42     32.06 o 
 -13  13   8      923.67      747.08     73.71 o 
 -12  13   8       14.89       13.01     22.90 o 
 -11  13   8      643.30      661.36     36.57 o 
 -10  13   8      328.03      404.08     38.46 o 
  -9  13   8        2.76       24.56     13.63 o 
  -8  13   8     3626.42     3737.91     93.43 o 
  -7  13   8      258.43      261.41     30.81 o 
  -6  13   8     5053.13     5058.06    104.03 o 
  -5  13   8     4282.40     4276.98     91.68 o 
  -4  13   8      955.58     1083.82     32.76 o 
  -3  13   8     4501.34     4512.83    146.12 o 
  -2  13   8      278.22      257.52     15.15 o 
  -1  13   8     2405.59     2412.22     54.12 o 
   0  13   8     3751.18     3715.39     80.44 o 
   1  13   8     1695.35     1832.13     40.38 o 
   2  13   8     5326.75     5128.78    211.40 o 
   3  13   8      671.25      655.10     52.04 o 
   4  13   8     1428.96     1361.62     35.72 o 
   5  13   8       90.20       71.65     14.86 o 
   6  13   8      948.34     1000.99     46.25 o 
   7  13   8      148.30      138.09     37.24 o 
   8  13   8      358.08      334.18     28.34 o 
 -13  14   8       32.01       13.33     41.66 o 
 -12  14   8       44.40       37.29     19.25 o 
 -11  14   8     1431.76     1449.92     62.75 o 
 -10  14   8       98.33      109.35     20.09 o 
  -9  14   8     1848.56     1890.63     56.88 o 
  -8  14   8      565.02      536.14     24.20 o 
  -7  14   8    10720.62    11170.03    321.32 o 
  -6  14   8      219.81      209.64     14.99 o 
  -5  14   8      491.89      555.19     63.01 o 
  -4  14   8      372.52      445.54     32.63 o 
  -3  14   8     1312.28     1393.05     31.70 o 
  -2  14   8     1696.44     1723.01     43.55 o 
  -1  14   8      251.56      290.44     18.46 o 
   0  14   8       44.35       48.91     11.01 o 
   1  14   8     1004.44      929.03     68.43 o 
   2  14   8       79.44       70.92     10.39 o 
   3  14   8     8198.06     8314.53    150.50 o 
   4  14   8      792.09      792.58     25.44 o 
   5  14   8     2223.77     2365.47     57.00 o 
   6  14   8      159.08      161.06     17.88 o 
   7  14   8     1673.82     1725.00    113.35 o 
   8  14   8      147.84      115.04     21.11 o 
 -12  15   8      271.89      266.95     27.22 o 
 -11  15   8     2227.94     2232.69     71.55 o 
 -10  15   8     1301.99     1315.81     61.56 o 
  -9  15   8      466.47      464.80     48.05 o 
  -8  15   8     1864.04     1845.55     64.01 o 
  -7  15   8      227.49      221.82     37.32 o 
  -6  15   8      399.22      364.57     19.49 o 
  -5  15   8     1641.82     1619.49     68.37 o 
  -4  15   8       88.04       73.63     24.10 o 
  -3  15   8     3517.73     3673.66     70.10 o 
  -2  15   8        0.08       10.23      8.83 o 
  -1  15   8     4490.33     4340.20     93.15 o 
   0  15   8        1.80        3.24     11.01 o 
   1  15   8     2867.27     2874.59     70.22 o 
   2  15   8      581.39      543.28     25.67 o 
   3  15   8      193.47      193.58     15.18 o 
   4  15   8     1130.61     1103.33     32.30 o 
   5  15   8       93.05      101.14     14.72 o 
   6  15   8      797.68      789.09     59.38 o 
   7  15   8     1259.99     1310.11    106.03 o 
   8  15   8      806.41      715.75     45.00 o 
 -12  16   8     1486.96     1457.40     76.44 o 
 -11  16   8       23.24       50.99     18.77 o 
 -10  16   8     2525.91     2373.94     91.58 o 
  -9  16   8      250.58      182.32     23.57 o 
  -8  16   8       77.34       73.34     21.42 o 
  -7  16   8      628.54      672.67     28.21 o 
  -6  16   8      683.23      688.28     26.15 o 
  -5  16   8      418.56      401.95     19.12 o 
  -4  16   8     5840.40     5794.14    121.93 o 
  -3  16   8     1554.36     1589.57     77.32 o 
  -2  16   8     2477.14     2379.76     74.71 o 
  -1  16   8     1094.86     1105.18     31.07 o 
   0  16   8     7944.39     7731.85    157.38 o 
   1  16   8      228.50      231.66     25.45 o 
   2  16   8     1389.50     1408.66     41.75 o 
   3  16   8      700.23      727.18     30.83 o 
   4  16   8     1032.37     1073.04     37.76 o 
   5  16   8       24.64       30.27     12.74 o 
   6  16   8      504.78      498.42     23.42 o 
   7  16   8        0.06       -8.22     15.70 o 
   8  16   8       42.69       66.35     37.95 o 
 -12  17   8      341.28      388.41     46.69 o 
 -11  17   8      938.48      768.35     45.64 o 
 -10  17   8     1697.02     1624.08     73.62 o 
  -9  17   8       59.39       59.31     20.91 o 
  -8  17   8     3598.12     3714.54    106.56 o 
  -7  17   8      611.53      591.62     29.67 o 
  -6  17   8     3297.97     3409.80     81.16 o 
  -5  17   8      116.77      146.25     14.88 o 
  -4  17   8     1898.46     1880.15     50.49 o 
  -3  17   8       91.55      100.14     10.45 o 
  -2  17   8      175.05      191.96     23.71 o 
  -1  17   8      452.57      476.75     21.77 o 
   0  17   8      139.25      143.47     14.03 o 
   1  17   8     1055.47     1068.19     61.13 o 
   2  17   8      491.31      483.06     23.70 o 
   3  17   8     1140.04     1127.88     39.07 o 
   4  17   8     1560.04     1612.14     48.42 o 
   5  17   8        4.43        8.70     15.56 o 
   6  17   8     2022.73     2047.96     71.36 o 
   7  17   8      368.60      403.18     41.26 o 
 -12  18   8        9.72       74.87     54.44 o 
 -11  18   8     2240.18     2142.25     98.37 o 
 -10  18   8      370.70      398.82     41.95 o 
  -9  18   8     2933.66     2888.63    100.35 o 
  -8  18   8      118.72      170.24     24.37 o 
  -7  18   8     2303.23     2311.47     89.81 o 
  -6  18   8       21.94       13.55     14.19 o 
  -5  18   8     1385.20     1455.37     43.47 o 
  -4  18   8      315.33      287.94     19.73 o 
  -3  18   8     1527.91     1486.77     37.34 o 
  -2  18   8        8.30       15.19     10.19 o 
  -1  18   8      678.96      633.45     23.96 o 
   0  18   8      775.21      752.35     27.32 o 
   1  18   8      797.25      776.33     30.99 o 
   2  18   8      159.74      179.32     16.92 o 
   3  18   8     3522.18     3514.50     86.22 o 
   4  18   8      209.28      203.97     23.06 o 
   5  18   8     3458.15     3606.42     94.02 o 
   6  18   8      329.35      359.21     26.14 o 
   7  18   8     1425.96     1259.75     76.83 o 
 -11  19   8     1162.58     1153.21     63.34 o 
 -10  19   8     1667.14     1587.88     77.39 o 
  -9  19   8      103.69       74.61     30.77 o 
  -8  19   8     2059.52     2057.62     71.17 o 
  -7  19   8      434.06      463.86     27.96 o 
  -6  19   8      805.24      838.13     33.68 o 
  -5  19   8     2687.09     2727.65     90.42 o 
  -4  19   8       37.55       22.94     15.68 o 
  -3  19   8     3845.02     3764.47    121.47 o 
  -2  19   8       18.77        0.32     11.52 o 
  -1  19   8     1741.77     1746.82     48.00 o 
   0  19   8      240.66      216.95     17.59 o 
   1  19   8     1636.15     1664.24     46.14 o 
   2  19   8      590.91      643.89     46.79 o 
   3  19   8      517.33      500.91     41.43 o 
   4  19   8     1821.46     1829.53     63.94 o 
   5  19   8        8.35        7.20     24.23 o 
   6  19   8     1555.56     1516.73     77.23 o 
   7  19   8      735.46      502.50     57.92 o 
 -11  20   8      162.73       64.56     27.00 o 
 -10  20   8      787.43      819.26     51.73 o 
  -9  20   8      124.11       81.27     30.23 o 
  -8  20   8      469.55      471.96     33.14 o 
  -7  20   8      648.51      645.02     43.05 o 
  -6  20   8      375.55      384.58     59.53 o 
  -5  20   8     1295.52     1346.56     87.69 o 
  -4  20   8     1738.80     1885.24     51.88 o 
  -3  20   8      273.03      268.64     21.03 o 
  -2  20   8     3978.49     4149.61     84.77 o 
  -1  20   8      163.75      181.27     14.32 o 
   0  20   8     1865.36     1900.46     52.08 o 
   1  20   8       89.70       96.92     16.13 o 
   2  20   8      593.34      587.63     30.46 o 
   3  20   8      289.98      277.38     25.60 o 
   4  20   8        2.64        6.65     19.68 o 
   5  20   8        8.76       -3.18     18.29 o 
   6  20   8      919.05      891.75     47.74 o 
   7  20   8       13.50       50.49     49.86 o 
 -11  21   8       79.94       69.59     43.55 o 
 -10  21   8     1182.84     1189.72     64.35 o 
  -9  21   8      170.38      132.93     28.60 o 
  -8  21   8     2004.81     1877.59     86.25 o 
  -7  21   8      149.63      173.48     50.53 o 
  -6  21   8     1173.66     1265.71    121.74 o 
  -5  21   8      544.67      542.59     27.54 o 
  -4  21   8      220.72      219.90     22.30 o 
  -3  21   8      620.22      661.08     29.30 o 
  -2  21   8       51.75       68.79     18.11 o 
  -1  21   8     2130.64     2124.35     49.94 o 
   0  21   8        2.50       -3.76     11.93 o 
   1  21   8      816.98      830.49     38.55 o 
   2  21   8     1136.83     1189.99     84.29 o 
   3  21   8      148.25      161.32     24.55 o 
   4  21   8     1631.71     1598.26     52.74 o 
   5  21   8      101.58       98.34     20.70 o 
   6  21   8      875.81      845.01     58.28 o 
 -11  22   8      770.57      575.50     67.39 o 
 -10  22   8       45.73       50.89     33.47 o 
  -9  22   8     4279.46     4184.70    194.69 o 
  -8  22   8      991.86      962.14     48.62 o 
  -7  22   8     1441.53     1479.79     49.58 o 
  -6  22   8        1.16      -17.69     19.22 o 
  -5  22   8     3155.33     3189.54    110.53 o 
  -4  22   8      132.05      139.13     17.78 o 
  -3  22   8      915.05      962.51     35.99 o 
  -2  22   8      342.16      377.13     41.23 o 
  -1  22   8       33.37       41.00     15.24 o 
   0  22   8      806.92      861.29     33.22 o 
   1  22   8     1796.95     1765.54     85.65 o 
   2  22   8        0.02      -17.60     26.39 o 
   3  22   8     2115.76     2173.46     68.00 o 
   4  22   8      817.98      823.57     36.79 o 
   5  22   8     1801.05     1787.96     71.16 o 
   6  22   8       91.77       22.01     44.81 o 
 -10  23   8      339.06      286.53     42.33 o 
  -9  23   8      557.99      467.84     49.71 o 
  -8  23   8      359.77      375.89     40.20 o 
  -7  23   8       22.24        5.91     20.93 o 
  -6  23   8     2288.88     2409.20     99.91 o 
  -5  23   8     1621.83     1659.62     51.24 o 
  -4  23   8      675.83      752.00     38.86 o 
  -3  23   8      759.49      790.70     42.93 o 
  -2  23   8      639.72      598.61     24.94 o 
  -1  23   8     2074.21     2272.60     54.02 o 
   0  23   8      243.44      242.26     20.04 o 
   1  23   8     1663.75     1702.90     52.27 o 
   2  23   8     1582.27     1585.27     99.34 o 
   3  23   8      217.34      207.90     22.11 o 
   4  23   8      551.37      516.14     36.82 o 
   5  23   8       62.05       57.09     25.12 o 
  -9  24   8       42.65        9.55     33.51 o 
  -8  24   8       69.67       46.99     30.87 o 
  -7  24   8       64.52       48.82     16.90 o 
  -6  24   8      300.28      309.30     24.34 o 
  -5  24   8       30.28       33.75     21.21 o 
  -4  24   8      977.52     1093.44     41.56 o 
  -3  24   8        8.87      -14.62     18.91 o 
  -2  24   8     7449.76     7603.47    365.28 o 
  -1  24   8       11.72        9.13     34.28 o 
   0  24   8     3179.24     3344.45     71.74 o 
   1  24   8       43.40       57.00     19.45 o 
   2  24   8     2390.82     2472.79     70.30 o 
   3  24   8      287.39      244.67     24.28 o 
   4  24   8      185.21      174.68     33.18 o 
   5  24   8      114.97      127.50     51.99 o 
  -9  25   8      518.90      499.94     69.12 o 
  -8  25   8     1788.26     1675.72     79.70 o 
  -7  25   8      230.12      322.82     62.49 o 
  -6  25   8     2695.19     2694.86     87.05 o 
  -5  25   8      383.85      321.97     25.46 o 
  -4  25   8      417.38      427.15     27.00 o 
  -3  25   8     2402.09     2475.54     73.45 o 
  -2  25   8      102.16       35.75     42.64 o 
  -1  25   8     2280.37     2344.73     59.45 o 
   0  25   8      803.24      818.33     29.44 o 
   1  25   8      750.42      836.48     33.13 o 
   2  25   8     1742.14     1763.68     80.75 o 
   3  25   8        0.48       12.96     25.44 o 
   4  25   8     1196.08     1194.76     71.39 o 
  -8  26   8      100.33       87.50     48.36 o 
  -7  26   8     1833.26     1877.43     71.90 o 
  -6  26   8       15.88        8.28     19.55 o 
  -5  26   8     5123.22     5507.30    148.44 o 
  -4  26   8      205.07      172.47     22.52 o 
  -3  26   8      555.21      513.96     46.20 o 
  -2  26   8      137.21      157.38     70.53 o 
  -1  26   8        2.12       16.24     17.97 o 
   0  26   8       12.76      -17.00     17.00 o 
   1  26   8     2163.30     2116.04     61.54 o 
   2  26   8        3.07      -15.00     30.10 o 
   3  26   8     2255.87     2591.21    217.02 o 
   4  26   8      118.79      142.49     53.02 o 
  -8  27   8       71.71       60.12     37.00 o 
  -7  27   8        0.67       41.48     26.17 o 
  -6  27   8     1556.58     1656.04    152.57 o 
  -5  27   8      414.15      420.26     33.71 o 
  -4  27   8     1074.31     1065.91     81.60 o 
  -3  27   8     2388.23     2297.33    178.99 o 
  -2  27   8       45.01       46.01     21.05 o 
  -1  27   8     3661.94     3766.62     97.56 o 
   0  27   8      545.87      556.60     33.36 o 
   1  27   8      826.40      766.18     39.97 o 
   2  27   8      962.91      981.60     49.02 o 
   3  27   8       82.43       59.25     36.29 o 
  -7  28   8        5.57       28.01     27.58 o 
  -6  28   8     1275.22     1395.99     70.37 o 
  -5  28   8      198.22      231.56     33.21 o 
  -4  28   8     1041.50     1096.75     57.23 o 
  -3  28   8       74.30       71.18     27.32 o 
  -2  28   8     4840.68     5244.18    182.52 o 
  -1  28   8       68.32      106.21     23.63 o 
   0  28   8     1091.12     1075.40     48.06 o 
   1  28   8      164.65      183.16     31.83 o 
   2  28   8     1754.32     1669.42     68.38 o 
   3  28   8      337.30      287.83     50.50 o 
  -7  29   8        0.05      -51.60     51.60 o 
  -6  29   8     2335.89     2432.73    174.20 o 
  -5  29   8      371.93      367.04     41.25 o 
  -4  29   8      947.41      936.62     76.47 o 
  -3  29   8     1038.80     1124.67     59.56 o 
  -2  29   8       44.68       18.07     46.94 o 
  -1  29   8     1073.53     1239.19     71.28 o 
   0  29   8     1339.01     1306.71     56.58 o 
   1  29   8      242.65      232.46     84.46 o 
   2  29   8     1297.51     1164.65     67.96 o 
  -6  30   8       13.59      -78.20    113.61 o 
  -5  30   8     1154.44     1120.58     65.34 o 
  -4  30   8       16.25       -0.34     38.58 o 
  -3  30   8       23.93        8.50     34.37 o 
  -2  30   8     1552.08     1609.86     83.39 o 
  -1  30   8      108.07      101.64     29.70 o 
   0  30   8       99.09       54.97     25.67 o 
   1  30   8     1876.61     1758.78     93.60 o 
   2  30   8       22.34      -49.70     54.28 o 
  -4  31   8      109.82       54.42     70.81 o 
  -3  31   8     3112.03     3105.06    135.95 o 
  -2  31   8       17.32      -28.56     28.56 o 
  -1  31   8     1871.02     1645.91    118.56 o 
   0  31   8       27.02       67.69     37.00 o 
 -13   0   9      330.41      320.18     43.24 o 
 -11   0   9     1642.38     1645.89     84.38 o 
  -9   0   9     4476.76     4517.71    120.91 o 
  -7   0   9     2163.58     2303.63     67.44 o 
  -5   0   9    11354.13    12124.71    266.71 o 
  -3   0   9     1456.10     1591.93     35.84 o 
  -1   0   9     1632.20     1745.85     42.24 o 
   1   0   9     3318.80     3342.98     71.50 o 
   3   0   9     2580.33     2656.31     57.97 o 
   5   0   9     8828.56     8939.15    191.50 o 
   7   0   9      672.08      689.83     38.35 o 
 -13   1   9     1856.33     1850.40     81.94 o 
 -12   1   9      175.73      222.59     28.42 o 
 -11   1   9       65.42       69.17     44.58 o 
 -10   1   9     2121.95     2180.10     61.61 o 
  -9   1   9      446.71      441.97     22.67 o 
  -8   1   9     3320.58     3388.26     69.43 o 
  -7   1   9     1853.95     1874.77     39.45 o 
  -6   1   9     4459.01     4595.13     80.85 o 
  -5   1   9      230.85      242.62     10.52 o 
  -4   1   9      647.94      695.03     18.32 o 
  -3   1   9     3555.07     3811.19     51.55 o 
  -2   1   9       59.26       65.44      5.47 o 
  -1   1   9     5240.77     5482.29     75.06 o 
   0   1   9       61.46       71.34      6.34 o 
   1   1   9     6300.68     6318.94     83.72 o 
   2   1   9      822.72      836.75     17.79 o 
   3   1   9      916.35      846.24     18.47 o 
   4   1   9     4254.96     4231.72    109.67 o 
   5   1   9       27.74       33.54     11.52 o 
   6   1   9     1502.90     1547.30     92.71 o 
   7   1   9     1003.92     1129.40     96.20 o 
   8   1   9       94.62       72.75     24.30 o 
 -13   2   9      248.72      302.60     49.51 o 
 -12   2   9     3697.80     3770.89    123.21 o 
 -11   2   9       85.93       72.43     16.95 o 
 -10   2   9      170.20      184.49     17.29 o 
  -9   2   9      134.49      137.04     16.92 o 
  -8   2   9        0.96        3.92     10.00 o 
  -7   2   9        8.60       18.24     12.50 o 
  -6   2   9     2718.70     2759.31     51.12 o 
  -5   2   9      122.51      126.91      9.60 o 
  -4   2   9     3104.30     3313.34     58.23 o 
  -3   2   9       16.17       22.53      7.46 o 
  -2   2   9    10350.62    10965.80    209.21 o 
  -1   2   9     1989.27     2027.03     33.07 o 
   0   2   9     5608.18     5652.08    135.29 o 
   1   2   9        7.16        7.11      6.60 o 
   2   2   9     6457.09     6329.53     86.97 o 
   3   2   9       26.27       12.51      8.07 o 
   4   2   9       94.03      113.97     15.03 o 
   5   2   9      253.80      272.53     14.89 o 
   6   2   9      975.31     1020.67     34.25 o 
   7   2   9       51.10       40.81     17.53 o 
   8   2   9     3243.73     3360.69    132.32 o 
 -13   3   9     1139.77     1115.66     71.38 o 
 -12   3   9      469.74      506.34     36.18 o 
 -11   3   9     1164.71     1186.28     48.63 o 
 -10   3   9     3152.18     3090.98     80.87 o 
  -9   3   9      348.37      391.98     18.91 o 
  -8   3   9      968.41      990.30     75.57 o 
  -7   3   9       27.34       31.56     11.15 o 
  -6   3   9     1237.49     1207.99     42.98 o 
  -5   3   9     2755.94     2817.65     53.76 o 
  -4   3   9     1079.45     1023.59     35.01 o 
  -3   3   9     6067.87     6415.28     88.52 o 
  -2   3   9     3065.70     3036.28     47.05 o 
  -1   3   9     2548.88     2588.04     51.46 o 
   0   3   9     1262.24     1193.70     49.49 o 
   1   3   9      723.41      705.57     15.82 o 
   2   3   9     4302.11     4161.05     67.00 o 
   3   3   9      298.70      330.72     13.65 o 
   4   3   9     3366.81     3320.62     60.70 o 
   5   3   9      121.70      133.53     12.60 o 
   6   3   9     1574.26     1559.09     45.43 o 
   7   3   9      563.42      514.52     48.45 o 
   8   3   9      148.20       71.01     26.04 o 
 -13   4   9      135.45       91.31     32.51 o 
 -12   4   9       64.89       69.00     27.42 o 
 -11   4   9     1489.72     1444.48     58.21 o 
 -10   4   9     1308.52     1401.07     41.24 o 
  -9   4   9     7927.91     7878.21    165.16 o 
  -8   4   9        5.78       32.45     13.66 o 
  -7   4   9     4385.61     4388.34     95.29 o 
  -6   4   9      228.04      272.43     13.52 o 
  -5   4   9     3606.14     3650.76     71.60 o 
  -4   4   9     1111.55     1169.48     32.60 o 
  -3   4   9       21.19       25.25      4.89 o 
  -2   4   9      377.56      392.42     11.24 o 
  -1   4   9       39.80       46.57      6.82 o 
   0   4   9      295.98      269.38     10.60 o 
   1   4   9     3191.57     3237.66     53.72 o 
   2   4   9     1829.24     1828.78     90.95 o 
   3   4   9     5376.85     5427.32     87.60 o 
   4   4   9       10.63       19.18     12.19 o 
   5   4   9     3740.95     3868.29     77.85 o 
   6   4   9      100.50      112.86     17.46 o 
   7   4   9      364.40      349.24     19.67 o 
   8   4   9      478.53      458.28     31.34 o 
 -13   5   9     2182.98     2088.82     94.38 o 
 -12   5   9      219.74      182.34     24.39 o 
 -11   5   9      221.51      255.33     36.49 o 
 -10   5   9     1230.27     1186.18     76.40 o 
  -9   5   9      309.94      322.58     18.64 o 
  -8   5   9     4356.44     4562.19    104.62 o 
  -7   5   9      423.80      426.36     19.69 o 
  -6   5   9     3623.31     3733.05     76.84 o 
  -5   5   9      115.62      136.67     12.23 o 
  -4   5   9     1297.26     1363.68     29.23 o 
  -3   5   9     3556.29     3802.73     78.04 o 
  -2   5   9      804.44      804.67     24.74 o 
  -1   5   9     2603.67     2753.30     50.07 o 
   0   5   9     4294.37     4258.22     75.23 o 
   1   5   9     3001.19     2966.98    101.11 o 
   2   5   9      852.87      851.86     21.93 o 
   3   5   9        2.76       -9.94      9.94 o 
   4   5   9      441.11      458.43     19.85 o 
   5   5   9       24.35       68.05     26.07 o 
   6   5   9      774.93      860.30     29.70 o 
   7   5   9      850.12      819.91     65.10 o 
   8   5   9      490.13      493.47     58.98 o 
 -13   6   9      177.16      182.92     30.08 o 
 -12   6   9     2331.37     2199.21     65.73 o 
 -11   6   9       48.23       30.93     37.12 o 
 -10   6   9     2209.09     2177.37     55.79 o 
  -9   6   9       28.92       27.52     12.58 o 
  -8   6   9      384.37      379.62     26.67 o 
  -7   6   9     1344.12     1343.34     53.12 o 
  -6   6   9     2394.19     2238.75     60.85 o 
  -5   6   9      155.38      144.41     12.13 o 
  -4   6   9     6650.72     7122.52    109.07 o 
  -3   6   9        3.78       -6.31      6.31 o 
  -2   6   9     7975.67     8283.01    184.39 o 
  -1   6   9     1131.50     1074.11     24.75 o 
   0   6   9     4973.18     5038.95     88.89 o 
   1   6   9        0.66        3.18      6.72 o 
   2   6   9     2598.61     2539.16    131.65 o 
   3   6   9      206.92      196.70     13.02 o 
   4   6   9      109.31      110.79     11.23 o 
   5   6   9     1548.05     1584.40     50.36 o 
   6   6   9      384.12      388.91     21.13 o 
   7   6   9      107.52      132.25     20.43 o 
   8   6   9     1112.65      938.11     76.63 o 
 -13   7   9      462.89      352.96     37.53 o 
 -12   7   9       52.07       46.75     16.76 o 
 -11   7   9     2703.53     2589.06     75.64 o 
 -10   7   9     1134.86     1219.13     38.85 o 
  -9   7   9     1201.79     1230.35     49.88 o 
  -8   7   9      522.16      551.01     22.57 o 
  -7   7   9       10.73        4.75      9.50 o 
  -6   7   9     6773.53     7135.88    142.39 o 
  -5   7   9     4668.71     4775.25    123.68 o 
  -4   7   9     2044.06     2130.74     44.06 o 
  -3   7   9     4178.80     4453.31     72.93 o 
  -2   7   9       99.79      125.20      8.74 o 
  -1   7   9     4837.97     4904.00     84.91 o 
   0   7   9     1626.93     1607.93     40.54 o 
   1   7   9      521.05      468.05     15.75 o 
   2   7   9     3906.53     3769.80    136.26 o 
   3   7   9        0.97       -1.51     11.39 o 
   4   7   9     2996.54     3138.81     66.10 o 
   5   7   9        6.40       20.35     10.59 o 
   6   7   9     1420.25     1429.62     70.25 o 
   7   7   9      268.57      280.41     24.21 o 
   8   7   9      186.73      130.38     20.34 o 
 -13   8   9       21.72       52.86     51.20 o 
 -12   8   9      142.36      166.43     24.71 o 
 -11   8   9      943.98     1013.69     39.02 o 
 -10   8   9       24.33       20.79     17.04 o 
  -9   8   9     5281.34     5496.02    124.80 o 
  -8   8   9        7.11        2.06     10.79 o 
  -7   8   9    12848.94    12469.35    653.55 o 
  -6   8   9      143.24      139.83     28.32 o 
  -5   8   9     2833.24     2931.98     84.76 o 
  -4   8   9     2295.85     2341.55     43.23 o 
  -3   8   9        1.87        5.52      5.99 o 
  -2   8   9      724.03      739.96     23.64 o 
  -1   8   9     3236.74     3312.24    152.01 o 
   0   8   9      377.34      426.43     20.79 o 
   1   8   9     3996.89     3990.53    103.01 o 
   2   8   9      903.48      895.94     24.87 o 
   3   8   9     4682.85     4577.20     86.05 o 
   4   8   9      216.81      237.44     14.08 o 
   5   8   9     1579.91     1591.38     40.41 o 
   6   8   9      111.06      125.70     15.57 o 
   7   8   9     2089.48     2117.31     81.39 o 
   8   8   9      156.95      118.73     26.94 o 
 -13   9   9     1568.19     1464.67     76.74 o 
 -12   9   9      220.92      231.98     28.11 o 
 -11   9   9      567.84      586.48     29.67 o 
 -10   9   9       26.73        7.45     18.36 o 
  -9   9   9      159.30      187.30     59.57 o 
  -8   9   9     6948.70     6967.58    175.28 o 
  -7   9   9        0.65        9.40     13.45 o 
  -6   9   9     2850.23     2995.37    111.29 o 
  -5   9   9     4476.91     4457.90     76.43 o 
  -4   9   9     3990.33     4172.18     70.57 o 
  -3   9   9    10656.68    11314.46    167.25 o 
  -2   9   9       29.82       40.91      6.27 o 
  -1   9   9     5817.14     5849.23    184.68 o 
   0   9   9     2645.39     2608.53     51.71 o 
   1   9   9      945.45      921.61     24.02 o 
   2   9   9     1648.41     1658.30     73.22 o 
   3   9   9       35.52       59.75     11.79 o 
   4   9   9     1389.19     1416.54     65.51 o 
   5   9   9        4.18        0.33     13.33 o 
   6   9   9      914.21      923.70     40.13 o 
   7   9   9       39.90       20.57     34.20 o 
   8   9   9      267.92      287.22     29.58 o 
 -13  10   9       26.20       19.22     33.45 o 
 -12  10   9     3022.56     2971.61     98.05 o 
 -11  10   9      167.99      139.86     30.18 o 
 -10  10   9     4462.37     4600.80    108.24 o 
  -9  10   9      766.82      749.00     29.00 o 
  -8  10   9       61.40       90.39     14.70 o 
  -7  10   9       52.88       44.55     15.46 o 
  -6  10   9     1917.36     1848.27     50.45 o 
  -5  10   9       33.23       32.94      7.27 o 
  -4  10   9    10638.78    11020.33    177.58 o 
  -3  10   9       11.57       25.57      5.06 o 
  -2  10   9     6204.65     6458.87    107.03 o 
  -1  10   9       73.06       68.70      7.39 o 
   0  10   9     8798.26     8472.58    264.27 o 
   1  10   9      626.83      603.24     39.10 o 
   2  10   9      422.91      387.85     16.68 o 
   3  10   9        1.32       18.93      9.91 o 
   4  10   9       51.68       57.89     13.11 o 
   5  10   9      197.28      205.29     16.45 o 
   6  10   9      514.32      507.51     35.98 o 
   7  10   9      316.85      349.19     21.82 o 
   8  10   9      837.97      701.69     53.58 o 
 -13  11   9      274.25      236.07     34.56 o 
 -12  11   9      296.02      247.98     25.57 o 
 -11  11   9      653.88      661.50     31.48 o 
 -10  11   9     1305.64     1367.90     53.44 o 
  -9  11   9        9.84       28.25     15.17 o 
  -8  11   9     3528.17     3540.95     84.07 o 
  -7  11   9      153.84      144.51     40.28 o 
  -6  11   9     6296.18     6350.32    130.12 o 
  -5  11   9     2424.15     2460.31     78.14 o 
  -4  11   9     2249.66     2325.11     52.62 o 
  -3  11   9     4386.85     4293.83     94.73 o 
  -2  11   9      479.78      435.00     19.68 o 
  -1  11   9     7689.27     7293.34    142.20 o 
   0  11   9     3586.15     3524.91     96.67 o 
   1  11   9      940.25      934.50     24.87 o 
   2  11   9     1935.06     2023.37     84.67 o 
   3  11   9      347.66      382.16     17.36 o 
   4  11   9      704.92      626.71     22.60 o 
   5  11   9       97.20      130.33     20.55 o 
   6  11   9      265.83      254.11     23.39 o 
   7  11   9       22.95       22.22     32.70 o 
   8  11   9      488.31      403.36     38.35 o 
 -13  12   9       99.65       91.76     33.93 o 
 -12  12   9       43.21       21.04     22.84 o 
 -11  12   9     2130.39     2110.99     68.80 o 
 -10  12   9      113.37      112.42     16.30 o 
  -9  12   9     3001.72     3137.12     78.51 o 
  -8  12   9      375.58      405.64     20.04 o 
  -7  12   9     7743.92     7790.04    157.01 o 
  -6  12   9      510.69      504.91     43.79 o 
  -5  12   9     2532.45     2686.58     79.68 o 
  -4  12   9      163.59      144.21     43.08 o 
  -3  12   9      639.61      653.99     42.53 o 
  -2  12   9      919.94      945.29     30.39 o 
  -1  12   9     2039.29     2075.40     57.92 o 
   0  12   9      129.90      118.19     15.34 o 
   1  12   9     1275.17     1205.18     29.62 o 
   2  12   9       35.81       21.48      9.61 o 
   3  12   9     3945.92     3886.90     76.83 o 
   4  12   9       36.87       47.39     13.84 o 
   5  12   9      564.47      514.50     61.19 o 
   6  12   9      115.75      123.18     17.68 o 
   7  12   9     1249.97     1194.64     42.50 o 
   8  12   9       67.67       48.91     28.32 o 
 -13  13   9      472.02      291.71     48.92 o 
 -12  13   9      853.77      787.35     43.41 o 
 -11  13   9     2743.51     2653.86     78.16 o 
 -10  13   9      184.79      178.06     21.30 o 
  -9  13   9      519.48      530.23     25.96 o 
  -8  13   9     1102.97     1084.13     47.71 o 
  -7  13   9       68.68       65.36     17.32 o 
  -6  13   9      101.19      102.70     20.03 o 
  -5  13   9     3571.16     3750.39     90.42 o 
  -4  13   9     2044.97     2012.74     51.26 o 
  -3  13   9     5805.40     5988.41    128.51 o 
  -2  13   9        2.36       23.19     19.72 o 
  -1  13   9     2787.75     2831.67     70.57 o 
   0  13   9       65.62       43.14     26.90 o 
   1  13   9       35.40       74.43     16.88 o 
   2  13   9     2273.07     2239.59     81.29 o 
   3  13   9        8.06       22.14      9.89 o 
   4  13   9     1673.99     1716.06     44.33 o 
   5  13   9      307.45      296.07     23.24 o 
   6  13   9       62.20       66.97     19.41 o 
   7  13   9      371.28      315.43     51.92 o 
 -12  14   9     1077.96     1015.70     59.65 o 
 -11  14   9        0.34        9.44     16.21 o 
 -10  14   9      479.53      516.47     26.61 o 
  -9  14   9       85.52       85.77     27.11 o 
  -8  14   9      210.16      212.20     27.86 o 
  -7  14   9     2177.86     2182.62     71.31 o 
  -6  14   9       62.88       50.95     20.72 o 
  -5  14   9      556.94      653.57     27.61 o 
  -4  14   9    10165.73    10396.40    211.24 o 
  -3  14   9       28.11       23.82     11.54 o 
  -2  14   9     4605.24     4763.39    103.99 o 
  -1  14   9      571.70      593.28     39.81 o 
   0  14   9     5573.73     5671.08    120.60 o 
   1  14   9      177.59      176.94     16.41 o 
   2  14   9      250.02      271.38     23.63 o 
   3  14   9       64.60       81.19     15.38 o 
   4  14   9      234.81      267.80     18.12 o 
   5  14   9       34.31       23.12     13.18 o 
   6  14   9     1542.34     1597.40     54.34 o 
   7  14   9       20.10        6.73     21.80 o 
 -12  15   9      366.30      330.82     33.82 o 
 -11  15   9      216.38      186.72     36.25 o 
 -10  15   9     1403.49     1381.94     57.55 o 
  -9  15   9        3.19      -16.19     17.88 o 
  -8  15   9     5694.54     5739.47    156.63 o 
  -7  15   9       20.23       36.33     17.47 o 
  -6  15   9     2591.22     2761.09    121.73 o 
  -5  15   9       33.82       54.39     16.92 o 
  -4  15   9     2889.89     2859.12     67.25 o 
  -3  15   9      471.75      517.85     23.33 o 
  -2  15   9      240.71      246.62     41.98 o 
  -1  15   9     1725.56     1809.14     53.04 o 
   0  15   9      794.67      801.33     27.05 o 
   1  15   9     2294.79     2261.97     59.81 o 
   2  15   9     1852.60     1899.03     82.58 o 
   3  15   9      618.28      542.81     25.11 o 
   4  15   9     1286.38     1280.52     44.44 o 
   5  15   9      422.20      456.69     27.07 o 
   6  15   9      928.49      941.10     38.26 o 
   7  15   9      868.87      710.16     38.07 o 
 -12  16   9       33.12       38.15     29.48 o 
 -11  16   9     1782.71     1771.42     81.93 o 
 -10  16   9      468.95      491.07     37.35 o 
  -9  16   9     1581.49     1559.91     60.27 o 
  -8  16   9        8.41       -5.34     17.48 o 
  -7  16   9     5223.62     5351.02    149.76 o 
  -6  16   9       90.04       87.57     17.27 o 
  -5  16   9     3071.17     3158.40     74.12 o 
  -4  16   9      949.99      943.38     46.17 o 
  -3  16   9     3467.46     3569.54     85.73 o 
  -2  16   9        2.97       11.21     14.64 o 
  -1  16   9        7.03        6.28     26.90 o 
   0  16   9      109.81      140.28     16.22 o 
   1  16   9      545.89      572.70     27.29 o 
   2  16   9      328.33      324.32     21.10 o 
   3  16   9     5083.79     5216.14    132.65 o 
   4  16   9       16.66       -3.58     37.32 o 
   5  16   9     2906.36     2909.14    159.19 o 
   6  16   9       77.94       56.13     48.20 o 
   7  16   9      895.41      797.85     51.51 o 
 -11  17   9     1228.18     1067.09     78.84 o 
 -10  17   9     1184.33     1240.46     62.54 o 
  -9  17   9        2.03      -30.01     33.61 o 
  -8  17   9      985.33     1035.73     46.00 o 
  -7  17   9       23.14       27.38     18.55 o 
  -6  17   9      776.16      783.43     33.34 o 
  -5  17   9     1689.16     1627.31     46.96 o 
  -4  17   9      903.54      959.69     32.39 o 
  -3  17   9     1557.98     1558.11     44.27 o 
  -2  17   9      572.36      555.83     41.55 o 
  -1  17   9     4144.80     4203.07     95.74 o 
   0  17   9       38.16       11.70     15.34 o 
   1  17   9     1175.82     1159.04     42.74 o 
   2  17   9     1316.37     1371.45     43.86 o 
   3  17   9       49.84       58.44     18.68 o 
   4  17   9     1727.06     1818.94     54.50 o 
   5  17   9       46.68       39.13     19.50 o 
   6  17   9     1886.46     1832.71     73.81 o 
 -11  18   9       49.67        1.76     23.27 o 
 -10  18   9      952.57     1058.10     70.40 o 
  -9  18   9        1.30      -19.61     19.61 o 
  -8  18   9      104.20      100.38     20.72 o 
  -7  18   9      175.51      193.83     32.43 o 
  -6  18   9      723.13      770.00     30.91 o 
  -5  18   9      307.73      308.91     22.22 o 
  -4  18   9      961.00     1040.93     44.04 o 
  -3  18   9       10.53       14.18     13.50 o 
  -2  18   9     2249.09     2396.20     59.57 o 
  -1  18   9      697.98      680.38     27.06 o 
   0  18   9     7104.41     7428.79    172.18 o 
   1  18   9       94.34      122.62     20.07 o 
   2  18   9     1106.66     1142.93     61.36 o 
   3  18   9       16.83       50.05     18.75 o 
   4  18   9       30.03       15.36     16.02 o 
   5  18   9      170.70      180.99     24.34 o 
   6  18   9     2060.67     1885.57     86.15 o 
 -11  19   9      246.67      253.59     33.77 o 
 -10  19   9      382.09      422.73     45.27 o 
  -9  19   9      122.25       78.39     35.86 o 
  -8  19   9     2200.56     2213.06     76.66 o 
  -7  19   9       52.96       58.91     20.71 o 
  -6  19   9      743.05      802.88     42.53 o 
  -5  19   9       27.08       10.55     24.77 o 
  -4  19   9      782.91      898.13     35.49 o 
  -3  19   9      864.31      877.49     34.45 o 
  -2  19   9       14.08       20.96     16.54 o 
  -1  19   9     1801.54     1770.92     72.75 o 
   0  19   9       39.37       17.06     18.17 o 
   1  19   9     1502.13     1565.46     51.38 o 
   2  19   9     3319.95     3384.65     87.01 o 
   3  19   9       74.98       47.28     23.04 o 
   4  19   9     1888.01     1970.22     60.38 o 
   5  19   9        0.93        4.45     22.08 o 
   6  19   9     1068.45      923.95     54.11 o 
 -11  20   9      967.02      702.34    116.32 o 
 -10  20   9       18.73       32.88     34.00 o 
  -9  20   9     2524.43     2461.96     92.37 o 
  -8  20   9      441.10      460.90     33.18 o 
  -7  20   9     2169.38     2215.23    104.57 o 
  -6  20   9       29.08       11.35     15.49 o 
  -5  20   9      427.48      462.07     24.08 o 
  -4  20   9      625.49      679.40     57.72 o 
  -3  20   9      739.25      829.13     31.51 o 
  -2  20   9       54.76       69.09     41.81 o 
  -1  20   9        1.45        9.88     15.86 o 
   0  20   9     1147.24     1156.27     40.98 o 
   1  20   9     2056.08     2120.97     60.71 o 
   2  20   9        2.45       40.58     19.62 o 
   3  20   9     3098.15     3261.34     97.67 o 
   4  20   9      651.91      650.51     78.16 o 
   5  20   9     3109.00     3358.24    142.26 o 
   6  20   9      501.94      307.25     49.24 o 
 -11  21   9      310.62      229.21     45.92 o 
 -10  21   9     1491.53     1497.18     87.50 o 
  -9  21   9        3.08        3.30     22.18 o 
  -8  21   9      652.20      612.38     42.54 o 
  -7  21   9       38.91       75.34     27.89 o 
  -6  21   9     1878.07     2057.59     65.50 o 
  -5  21   9     1955.20     2127.21     65.12 o 
  -4  21   9        6.84       10.18     18.06 o 
  -3  21   9     2284.76     2339.60     68.74 o 
  -2  21   9        0.12        0.06     13.20 o 
  -1  21   9     2264.42     2325.10     81.91 o 
   0  21   9      105.59      127.90     22.21 o 
   1  21   9     2725.98     2786.34     78.98 o 
   2  21   9      349.07      356.61     30.00 o 
   3  21   9      819.28      868.87     40.39 o 
   4  21   9      559.59      647.73     57.44 o 
   5  21   9       16.13       22.60     32.39 o 
 -10  22   9      798.44      699.86     58.75 o 
  -9  22   9       59.66       25.95     22.59 o 
  -8  22   9       24.94       64.44     52.98 o 
  -7  22   9      127.71      148.27     29.87 o 
  -6  22   9     1071.07     1063.15     40.32 o 
  -5  22   9      138.33      120.26     17.99 o 
  -4  22   9     1309.89     1366.89     44.57 o 
  -3  22   9      218.77      233.61     20.99 o 
  -2  22   9     4990.05     5277.80    124.32 o 
  -1  22   9       81.62       78.52     20.59 o 
   0  22   9     2744.61     2897.78     75.50 o 
   1  22   9      184.75      201.55     25.68 o 
   2  22   9     2351.26     2576.76     82.91 o 
   3  22   9      580.17      608.28     57.33 o 
   4  22   9       65.30      110.96     35.66 o 
   5  22   9      273.02      193.59     38.55 o 
 -10  23   9      646.11      587.71     70.86 o 
  -9  23   9      284.86      196.63     37.44 o 
  -8  23   9      447.87      384.31     40.20 o 
  -7  23   9      272.56      229.46     62.84 o 
  -6  23   9     1365.12     1374.05     47.52 o 
  -5  23   9     1896.11     1963.14     61.26 o 
  -4  23   9     2037.49     2112.17     62.52 o 
  -3  23   9     2581.95     2746.37    108.33 o 
  -2  23   9        5.47       -0.19     30.33 o 
  -1  23   9      197.86      217.80     41.15 o 
   0  23   9      261.82      283.54     23.91 o 
   1  23   9      705.48      682.16     36.60 o 
   2  23   9     2269.02     2242.76    108.32 o 
   3  23   9       44.90       69.13     20.26 o 
   4  23   9     2176.49     2063.98     80.25 o 
   5  23   9        2.48        3.16     34.56 o 
  -9  24   9     3830.00     3784.26    174.61 o 
  -8  24   9      153.85      126.29     27.67 o 
  -7  24   9     2551.74     2500.72     92.00 o 
  -6  24   9       37.07       46.86     59.17 o 
  -5  24   9     1120.25     1150.53     46.33 o 
  -4  24   9        4.40      -21.79     21.79 o 
  -3  24   9       17.32       11.42     19.01 o 
  -2  24   9      385.21      483.34     30.81 o 
  -1  24   9      262.92      231.47     21.01 o 
   0  24   9      823.46      711.83     29.90 o 
   1  24   9     1238.77     1309.00     47.29 o 
   2  24   9      324.04      320.32     31.03 o 
   3  24   9     1425.87     1274.06     52.69 o 
   4  24   9        4.40       10.98     25.04 o 
  -9  25   9       76.64      113.29     41.26 o 
  -8  25   9      310.89      367.90     43.01 o 
  -7  25   9        8.04       -3.83     25.44 o 
  -6  25   9     2407.40     2318.17     72.51 o 
  -5  25   9      197.38      248.21     30.57 o 
  -4  25   9        6.28       57.97     23.23 o 
  -3  25   9     2510.46     2641.38     82.11 o 
  -2  25   9        0.27        3.27     17.32 o 
  -1  25   9     1514.00     1525.93     53.60 o 
   0  25   9      465.50      453.00     27.08 o 
   1  25   9      363.56      301.61     21.95 o 
   2  25   9      522.43      520.52     33.14 o 
   3  25   9       12.94       18.15     28.21 o 
  -8  26   9      161.67      155.89     39.19 o 
  -7  26   9       43.41       12.91     37.44 o 
  -6  26   9     2380.98     2409.52     84.64 o 
  -5  26   9        0.76      -13.79     17.18 o 
  -4  26   9     1500.13     1523.04     64.13 o 
  -3  26   9        5.62        8.89     21.28 o 
  -2  26   9     4891.51     5054.83    134.29 o 
  -1  26   9        8.27       22.81     18.17 o 
   0  26   9      335.66      349.02     25.22 o 
   1  26   9       55.65       38.23     17.02 o 
   2  26   9     1331.44     1201.15     52.83 o 
   3  26   9      577.35      664.94     76.78 o 
  -7  27   9       56.92       99.41     48.20 o 
  -6  27   9     2775.30     2687.92     95.94 o 
  -5  27   9      786.78      688.07     37.32 o 
  -4  27   9      358.99      372.95     66.04 o 
  -3  27   9     1129.50     1136.73     74.42 o 
  -2  27   9        3.31      -17.71     18.74 o 
  -1  27   9      603.24      484.75     32.00 o 
   0  27   9     1068.86     1029.71     51.35 o 
   1  27   9      372.81      418.75     30.09 o 
   2  27   9      980.36      852.88     55.50 o 
  -7  28   9     3128.89     2913.98    212.34 o 
  -6  28   9       61.94       19.12     36.57 o 
  -5  28   9     2418.92     2521.76    119.51 o 
  -4  28   9        2.45      -13.19     26.57 o 
  -3  28   9        4.92       14.34     25.68 o 
  -2  28   9       49.13       21.00     33.18 o 
  -1  28   9      529.74      548.22     42.59 o 
   0  28   9        0.29      -26.59     31.92 o 
   1  28   9      976.50     1003.70     52.63 o 
   2  28   9        8.88       22.80     30.85 o 
  -6  29   9      903.48      931.25     62.39 o 
  -5  29   9     1544.99     1626.60     92.43 o 
  -4  29   9      134.54      125.13     27.24 o 
  -3  29   9     2383.31     2529.98    293.77 o 
  -2  29   9        3.97      -23.66     23.66 o 
  -1  29   9     1735.90     1582.87     78.60 o 
   0  29   9      172.90      150.26     41.79 o 
  -5  30   9       83.49      -56.65     56.65 o 
  -4  30   9     1535.36     1365.70     84.07 o 
  -3  30   9        2.42      -27.43     27.43 o 
  -2  30   9     2979.70     2746.22    131.00 o 
  -1  30   9       13.94       -9.55     34.87 o 
 -12   0  10     2926.43     3270.08    163.93 o 
 -10   0  10      712.74      764.11     57.45 o 
  -8   0  10      454.41      464.21     39.93 o 
  -6   0  10     1203.11     1172.94     40.41 o 
  -4   0  10     1635.07     1845.69     57.95 o 
  -2   0  10    12320.28    13152.74    239.00 o 
   0   0  10     8829.55     8555.48    176.98 o 
   2   0  10     1554.65     1571.62     42.31 o 
   4   0  10      383.55      396.65     26.83 o 
   6   0  10      495.81      448.58     32.11 o 
 -13   1  10     1157.65     1060.14     58.46 o 
 -12   1  10       16.81       10.50     21.77 o 
 -11   1  10      102.91      143.88     49.66 o 
 -10   1  10     1565.20     1604.27     59.53 o 
  -9   1  10      724.20      687.44     36.88 o 
  -8   1  10      896.89      897.88     28.93 o 
  -7   1  10      585.04      595.07     43.64 o 
  -6   1  10     5447.75     5662.31    107.74 o 
  -5   1  10     1524.20     1548.56     51.99 o 
  -4   1  10     2082.53     2114.87     40.20 o 
  -3   1  10    10049.37    10454.92    152.28 o 
  -2   1  10      371.50      352.16     10.46 o 
  -1   1  10     8030.09     8286.99    112.12 o 
   0   1  10      544.42      572.92     13.77 o 
   1   1  10     4064.33     3951.03     59.95 o 
   2   1  10     1790.49     1840.31     54.12 o 
   3   1  10        2.88       18.42      9.03 o 
   4   1  10     2348.85     2568.27     60.41 o 
   5   1  10       78.24       87.38     14.83 o 
   6   1  10      309.58      323.17     22.84 o 
   7   1  10      704.85      747.86     48.10 o 
 -13   2  10       67.20       77.92     24.29 o 
 -12   2  10       45.40       34.75     18.32 o 
 -11   2  10      797.82      766.98     38.74 o 
 -10   2  10       78.86       49.08     17.25 o 
  -9   2  10     3053.92     3026.90     73.24 o 
  -8   2  10     1572.07     1456.05     54.39 o 
  -7   2  10     5059.23     5046.63    106.29 o 
  -6   2  10       30.33       34.91     17.79 o 
  -5   2  10     7953.41     8273.39    144.96 o 
  -4   2  10       30.15       42.81      9.79 o 
  -3   2  10     1148.92     1171.64     31.33 o 
  -2   2  10      112.52      135.25      7.54 o 
  -1   2  10       78.56       64.15      8.84 o 
   0   2  10       95.26       75.74      8.34 o 
   1   2  10     8625.28     8430.93    132.84 o 
   2   2  10        0.52       -0.55      7.49 o 
   3   2  10     4191.33     4316.89     77.19 o 
   4   2  10      156.22      156.75     27.34 o 
   5   2  10     4058.43     4200.79     88.64 o 
   6   2  10        9.39       -0.19      7.52 o 
   7   2  10      121.28      126.99     24.11 o 
 -13   3  10     1351.56     1344.51     70.62 o 
 -12   3  10      359.62      459.15     87.03 o 
 -11   3  10      209.69      246.76     27.87 o 
 -10   3  10     1048.41      984.79     35.58 o 
  -9   3  10     1360.44     1311.87     38.01 o 
  -8   3  10     3515.68     3398.34     83.39 o 
  -7   3  10      189.81      200.07     15.09 o 
  -6   3  10     1127.03     1073.03     30.62 o 
  -5   3  10       73.86       55.23     15.82 o 
  -4   3  10        2.98        6.23     17.36 o 
  -3   3  10     6459.59     6903.64    107.37 o 
  -2   3  10       87.67      104.13      9.17 o 
  -1   3  10      698.99      698.81     19.98 o 
   0   3  10     1780.06     1812.61     33.32 o 
   1   3  10     3131.53     3173.26     54.77 o 
   2   3  10     1342.90     1367.70     31.92 o 
   3   3  10      181.60      182.04     11.47 o 
   4   3  10     1429.86     1362.19     31.88 o 
   5   3  10     1010.99     1143.76     40.62 o 
   6   3  10     1000.09      992.66     38.60 o 
   7   3  10     1999.96     2004.76     72.97 o 
 -13   4  10       11.01      -16.46     36.65 o 
 -12   4  10     1134.57     1138.97     51.59 o 
 -11   4  10       12.40       19.13     23.04 o 
 -10   4  10      392.23      426.80     23.35 o 
  -9   4  10        0.33       15.98     11.55 o 
  -8   4  10       68.94       85.60     26.00 o 
  -7   4  10      369.61      386.16     20.02 o 
  -6   4  10     2127.15     2149.44     55.75 o 
  -5   4  10      142.49      159.87     30.45 o 
  -4   4  10     8083.09     8559.75    151.06 o 
  -3   4  10       11.22       11.11      7.51 o 
  -2   4  10     8912.65     9482.48    149.16 o 
  -1   4  10      739.91      689.94     18.78 o 
   0   4  10     1864.18     1886.35     52.50 o 
   1   4  10      605.60      597.76     17.94 o 
   2   4  10     2227.08     2160.57     47.09 o 
   3   4  10        2.32       22.39     10.69 o 
   4   4  10       17.75       11.67     31.91 o 
   5   4  10      488.77      484.90     24.15 o 
   6   4  10      365.14      416.07     27.75 o 
   7   4  10       74.77       65.06     24.10 o 
 -13   5  10     1198.99     1147.86     85.79 o 
 -12   5  10       80.48       79.38     23.79 o 
 -11   5  10     1396.49     1465.03     50.83 o 
 -10   5  10     3273.48     3226.93    153.58 o 
  -9   5  10       49.41       28.82     11.76 o 
  -8   5  10     1482.30     1669.30     49.65 o 
  -7   5  10      686.64      658.89     25.04 o 
  -6   5  10     4481.05     4677.31    135.82 o 
  -5   5  10     3457.50     3613.99    139.61 o 
  -4   5  10     2294.17     2386.69     83.16 o 
  -3   5  10      352.51      400.72     21.98 o 
  -2   5  10      391.63      372.96     38.59 o 
  -1   5  10     4746.27     4747.54     83.51 o 
   0   5  10     2945.50     2923.05     83.69 o 
   1   5  10      293.32      316.50     20.00 o 
   2   5  10     2862.11     2824.52     92.64 o 
   3   5  10      341.58      335.07     28.76 o 
   4   5  10     3275.56     3317.23     67.51 o 
   5   5  10        7.37        6.62     13.62 o 
   6   5  10      506.28      562.46     25.20 o 
   7   5  10      280.68      256.95     28.76 o 
 -13   6  10      189.20      139.95     27.87 o 
 -12   6  10      135.36       88.69     24.62 o 
 -11   6  10     2055.30     1911.98     61.35 o 
 -10   6  10      181.92      154.69     17.57 o 
  -9   6  10     6298.16     6449.41    206.72 o 
  -8   6  10      750.42      746.30     28.79 o 
  -7   6  10     5975.16     6064.74    126.40 o 
  -6   6  10      203.74      215.57     15.15 o 
  -5   6  10     4555.72     4695.95     88.38 o 
  -4   6  10      545.53      447.78     16.91 o 
  -3   6  10      120.86      130.45      9.49 o 
  -2   6  10      878.22      948.23     23.24 o 
  -1   6  10      990.80      993.89     33.66 o 
   0   6  10       34.64       39.81      8.28 o 
   1   6  10      990.02     1033.70     26.75 o 
   2   6  10        8.58       25.54     10.57 o 
   3   6  10     4494.02     4544.39     85.64 o 
   4   6  10      144.74      123.34     20.28 o 
   5   6  10     3289.31     3453.53     73.55 o 
   6   6  10      104.36      124.66     17.88 o 
   7   6  10     1427.25     1397.94     61.54 o 
 -13   7  10     2469.16     2242.47    116.51 o 
 -12   7  10     1481.59     1438.75     59.12 o 
 -11   7  10      566.62      533.72     27.10 o 
 -10   7  10     1866.80     1907.55     54.48 o 
  -9   7  10      246.14      260.11     24.38 o 
  -8   7  10     3701.76     3679.89     83.89 o 
  -7   7  10     1290.32     1256.71     35.31 o 
  -6   7  10      863.23      830.90     25.18 o 
  -5   7  10      714.37      734.49     24.44 o 
  -4   7  10      331.61      341.98     16.03 o 
  -3   7  10     5440.25     5664.16     94.25 o 
  -2   7  10       32.67       42.99      8.14 o 
  -1   7  10     4679.89     4690.13     83.01 o 
   0   7  10     1300.88     1262.16     29.64 o 
   1   7  10     3202.98     3294.92     63.74 o 
   2   7  10     1477.19     1447.90     34.68 o 
   3   7  10        7.83        5.52     10.04 o 
   4   7  10      460.59      484.05     33.42 o 
   5   7  10       66.74       81.88     14.61 o 
   6   7  10     1115.43     1133.61     38.78 o 
   7   7  10      521.02      475.80     28.15 o 
 -13   8  10       10.69       28.26     27.22 o 
 -12   8  10     3764.26     3625.94    116.45 o 
 -11   8  10      182.86      127.38     18.97 o 
 -10   8  10     2414.02     2461.39    104.22 o 
  -9   8  10       20.29       41.06     23.98 o 
  -8   8  10       48.97       49.99     11.22 o 
  -7   8  10       20.52       19.72     28.84 o 
  -6   8  10     2360.63     2292.16     77.15 o 
  -5   8  10       45.17       62.84     13.45 o 
  -4   8  10    10806.33    11146.66    196.81 o 
  -3   8  10       36.74       39.76      7.15 o 
  -2   8  10     3732.25     3857.21    104.66 o 
  -1   8  10       16.01       10.81      7.11 o 
   0   8  10     1471.47     1559.00     72.03 o 
   1   8  10      512.15      513.35     18.29 o 
   2   8  10     1035.03      973.24     26.62 o 
   3   8  10      414.63      411.73     18.80 o 
   4   8  10       13.28        5.31     14.39 o 
   5   8  10      755.86      798.35     27.99 o 
   6   8  10      332.93      335.53     30.30 o 
   7   8  10       47.23       37.36     18.94 o 
 -13   9  10     1265.93     1113.83     89.97 o 
 -12   9  10      181.72      237.57     24.02 o 
 -11   9  10     1943.52     1953.61     71.80 o 
 -10   9  10     2641.26     2608.42    115.32 o 
  -9   9  10      210.92      244.84     26.75 o 
  -8   9  10     2743.96     2807.45     73.94 o 
  -7   9  10      133.09      148.44     15.03 o 
  -6   9  10     1855.76     1951.63     47.30 o 
  -5   9  10     2273.07     2382.89     54.31 o 
  -4   9  10      150.39      153.65      9.54 o 
  -3   9  10      295.60      271.66     25.64 o 
  -2   9  10        4.42        1.42      6.62 o 
  -1   9  10     3604.99     3597.93    148.42 o 
   0   9  10      749.10      793.45     22.76 o 
   1   9  10       52.08       49.22     15.07 o 
   2   9  10     1882.46     1950.71     45.53 o 
   3   9  10      304.52      315.74     17.26 o 
   4   9  10     1930.57     1989.59     47.84 o 
   5   9  10       94.26       93.10     17.63 o 
   6   9  10      306.83      307.60     21.29 o 
   7   9  10      141.15      111.55     52.74 o 
 -13  10  10       62.56      110.93     33.77 o 
 -12  10  10        0.33       30.15     35.11 o 
 -11  10  10     1485.04     1416.80     55.65 o 
 -10  10  10      102.67      125.26     24.62 o 
  -9  10  10     4617.58     4705.58    114.12 o 
  -8  10  10       21.18        3.93     10.46 o 
  -7  10  10     6136.55     6470.21    143.08 o 
  -6  10  10     1150.04     1191.17     39.11 o 
  -5  10  10     1919.64     1910.68     50.88 o 
  -4  10  10      128.34      130.22     13.78 o 
  -3  10  10        3.73       -1.57     12.39 o 
  -2  10  10      183.21      217.18     26.19 o 
  -1  10  10     1533.98     1589.86     33.81 o 
   0  10  10      156.95      201.07     11.07 o 
   1  10  10      110.69      132.32     12.39 o 
   2  10  10       92.42      106.64     12.31 o 
   3  10  10     1701.84     1766.06     51.90 o 
   4  10  10      300.47      313.39     18.53 o 
   5  10  10     1271.73     1306.78     42.17 o 
   6  10  10      121.73      131.37     17.14 o 
   7  10  10     2319.52     2097.54     80.66 o 
 -13  11  10     1323.15     1040.13     58.01 o 
 -12  11  10     1038.05      965.68    116.48 o 
 -11  11  10     1776.66     1841.74     83.99 o 
 -10  11  10      223.85      248.81     34.68 o 
  -9  11  10       12.51        2.94     22.17 o 
  -8  11  10     3626.45     3668.22     96.89 o 
  -7  11  10      712.86      695.42     24.01 o 
  -6  11  10     1146.40     1220.31     47.87 o 
  -5  11  10     4472.09     4663.70    132.94 o 
  -4  11  10     1575.74     1618.71     45.53 o 
  -3  11  10     1686.54     1754.91     98.64 o 
  -2  11  10       60.86       44.94     11.03 o 
  -1  11  10     2484.18     2498.61     62.90 o 
   0  11  10       89.29      112.94     13.02 o 
   1  11  10     1503.42     1570.35     79.96 o 
   2  11  10     1889.83     1899.22     41.56 o 
   3  11  10      410.64      481.80     20.45 o 
   4  11  10     1152.47     1158.84     33.47 o 
   5  11  10       27.10       27.13     16.49 o 
   6  11  10      577.12      505.04     26.39 o 
   7  11  10       53.55       17.28     27.53 o 
 -12  12  10     1265.96     1213.75    114.16 o 
 -11  12  10       10.17       21.25     42.56 o 
 -10  12  10     1682.88     1672.80    164.11 o 
  -9  12  10       98.02      124.54     21.26 o 
  -8  12  10      353.92      350.05     25.96 o 
  -7  12  10       88.45       92.83     18.99 o 
  -6  12  10     2043.80     2072.66     66.01 o 
  -5  12  10        4.87      -14.29     18.62 o 
  -4  12  10     5834.43     6053.82    143.25 o 
  -3  12  10      172.55      206.69     30.49 o 
  -2  12  10     3296.89     3422.60     79.61 o 
  -1  12  10       50.82       63.36     11.45 o 
   0  12  10     2484.65     2564.83     95.94 o 
   1  12  10        6.99       14.18     15.40 o 
   2  12  10       69.97       66.88     16.21 o 
   3  12  10       39.19       28.66     10.95 o 
   4  12  10      441.59      486.54     22.03 o 
   5  12  10        7.78        5.76     17.02 o 
   6  12  10      308.56      279.01     61.66 o 
   7  12  10        1.22        0.00      7.89 o 
 -12  13  10      791.23      660.37     61.75 o 
 -11  13  10      119.28      138.98     79.68 o 
 -10  13  10     2483.45     2496.44     88.34 o 
  -9  13  10        0.24       15.75     27.10 o 
  -8  13  10     3154.29     3273.26    102.25 o 
  -7  13  10       17.39      -19.61     22.01 o 
  -6  13  10      599.20      528.88     30.99 o 
  -5  13  10     2472.64     2568.50     83.98 o 
  -4  13  10      589.27      579.34     25.20 o 
  -3  13  10     1440.74     1437.73     74.04 o 
  -2  13  10      269.22      269.95     24.77 o 
  -1  13  10     4515.33     4659.41    198.24 o 
   0  13  10      538.46      495.84     22.43 o 
   1  13  10      567.01      584.70     25.49 o 
   2  13  10      724.13      720.94     56.50 o 
   3  13  10      241.50      236.55     18.18 o 
   4  13  10      406.62      374.04     20.36 o 
   5  13  10      396.09      344.31     32.55 o 
   6  13  10      805.43      764.26     32.70 o 
 -12  14  10       38.39       -5.39     20.51 o 
 -11  14  10     1028.10      920.43     95.10 o 
 -10  14  10        4.28      -37.16     37.16 o 
  -9  14  10     4126.40     4256.63    129.57 o 
  -8  14  10       89.75       89.51     26.74 o 
  -7  14  10     5491.15     5944.80    233.82 o 
  -6  14  10      324.92      316.28     24.28 o 
  -5  14  10     1249.68     1286.29     54.72 o 
  -4  14  10       73.07       69.83     13.43 o 
  -3  14  10     1758.90     1923.77     83.09 o 
  -2  14  10       24.87       17.58     14.99 o 
  -1  14  10     1113.20     1049.53     97.08 o 
   0  14  10        2.94       19.70     12.23 o 
   1  14  10     2809.93     2859.79     70.03 o 
   2  14  10        4.75        1.50     15.86 o 
   3  14  10     5120.63     5366.09    120.97 o 
   4  14  10       16.31      -16.64     17.22 o 
   5  14  10     1218.73     1251.78    112.03 o 
   6  14  10        5.28        4.41     18.30 o 
 -12  15  10      425.38      305.28     61.86 o 
 -11  15  10     2442.17     2342.82    102.72 o 
 -10  15  10       43.56       39.33     44.54 o 
  -9  15  10       13.07       66.28     35.11 o 
  -8  15  10     1583.95     1702.58     73.74 o 
  -7  15  10        7.39        0.09     23.33 o 
  -6  15  10      954.91      908.24     39.99 o 
  -5  15  10     2398.12     2520.46    100.32 o 
  -4  15  10     2219.14     2302.68     58.82 o 
  -3  15  10     2591.37     2691.58     64.69 o 
  -2  15  10      146.06      151.93     35.82 o 
  -1  15  10     4854.05     5106.94    111.47 o 
   0  15  10      510.61      523.96     25.46 o 
   1  15  10      185.59      199.50     18.19 o 
   2  15  10     1905.45     2004.78     55.87 o 
   3  15  10       63.84       68.53     19.13 o 
   4  15  10      494.36      530.97     28.20 o 
   5  15  10      610.13      703.01     36.91 o 
   6  15  10      767.33      722.34     45.87 o 
 -12  16  10      733.20      644.85     68.49 o 
 -11  16  10      119.32      106.58     41.34 o 
 -10  16  10      553.05      529.20     36.48 o 
  -9  16  10       94.88      132.84     44.02 o 
  -8  16  10        0.06       11.59     25.85 o 
  -7  16  10      238.48      291.34     31.37 o 
  -6  16  10      388.18      397.55     30.73 o 
  -5  16  10        0.29        1.35     14.78 o 
  -4  16  10     4604.45     4919.84    123.28 o 
  -3  16  10       35.02       32.23     21.34 o 
  -2  16  10     4846.13     4895.36    108.35 o 
  -1  16  10      365.49      366.34     56.97 o 
   0  16  10     6351.70     6711.55    187.59 o 
   1  16  10        0.38      -14.20     14.20 o 
   2  16  10      617.64      682.26     33.06 o 
   3  16  10      173.80      196.20     39.69 o 
   4  16  10        0.36        4.11     23.18 o 
   5  16  10        1.25       13.84     17.14 o 
   6  16  10      826.99      783.68     50.58 o 
 -11  17  10      703.76      793.09     63.08 o 
 -10  17  10      721.38      689.42     44.81 o 
  -9  17  10      702.38      764.17    160.19 o 
  -8  17  10     3341.60     3568.46    118.39 o 
  -7  17  10        2.62      -23.82     23.82 o 
  -6  17  10     1662.61     1665.39     60.67 o 
  -5  17  10      257.13      242.86     18.30 o 
  -4  17  10     2339.01     2309.35     59.96 o 
  -3  17  10     2418.39     2511.13    102.02 o 
  -2  17  10      152.40      144.39     17.71 o 
  -1  17  10     2607.82     2711.83     75.74 o 
   0  17  10      138.57      149.65     20.08 o 
   1  17  10     1338.91     1448.57     64.64 o 
   2  17  10     2794.50     2924.50     91.05 o 
   3  17  10        4.11        6.61     15.52 o 
   4  17  10     1468.26     1560.49     52.55 o 
   5  17  10      173.38      129.30     22.19 o 
 -11  18  10      930.75      972.03     63.14 o 
 -10  18  10      148.22      127.83     26.33 o 
  -9  18  10      725.72      658.76     37.68 o 
  -8  18  10       38.89       72.58     31.32 o 
  -7  18  10     4762.98     5039.96    174.91 o 
  -6  18  10      149.33      132.92     35.42 o 
  -5  18  10     4728.64     5150.06    230.39 o 
  -4  18  10       21.51       18.10     18.27 o 
  -3  18  10      680.86      694.26     29.82 o 
  -2  18  10        1.13        1.53     29.62 o 
  -1  18  10      451.40      440.80     49.75 o 
   0  18  10       51.41       81.98     17.80 o 
   1  18  10     2489.02     2596.49     71.94 o 
   2  18  10      304.93      292.52     27.47 o 
   3  18  10     4963.62     5310.46    126.49 o 
   4  18  10       17.57       47.34     21.34 o 
   5  18  10     1864.72     1638.36     80.95 o 
 -11  19  10      307.85      245.37     41.91 o 
 -10  19  10     1244.14     1137.22     70.04 o 
  -9  19  10       32.50       20.24     29.98 o 
  -8  19  10     1125.58     1241.82     79.95 o 
  -7  19  10      212.34      212.09     80.83 o 
  -6  19  10     1114.47     1157.54     50.55 o 
  -5  19  10     1597.02     1574.31     50.71 o 
  -4  19  10      192.54      198.86     22.38 o 
  -3  19  10     2415.60     2513.64     65.65 o 
  -2  19  10        6.35      -16.83     18.12 o 
  -1  19  10     4259.71     4341.29    102.02 o 
   0  19  10       96.43       93.23     20.08 o 
   1  19  10     1481.57     1626.15     58.98 o 
   2  19  10      754.25      738.90     38.12 o 
   3  19  10       19.64       59.67     20.81 o 
   4  19  10     1347.68     1395.76    108.68 o 
   5  19  10      772.48      641.98     44.14 o 
 -10  20  10      468.69      403.02     37.33 o 
  -9  20  10       22.55       -2.91     38.58 o 
  -8  20  10      368.21      392.20    108.77 o 
  -7  20  10       15.75        3.83     23.69 o 
  -6  20  10      255.76      291.98     28.08 o 
  -5  20  10        7.58       -1.88     13.73 o 
  -4  20  10     2258.35     2420.14    124.82 o 
  -3  20  10      455.06      504.16     77.52 o 
  -2  20  10     3650.34     3802.46     94.00 o 
  -1  20  10      170.98      216.94     20.78 o 
   0  20  10     2539.51     2538.76     69.64 o 
   1  20  10       64.81       70.52     68.52 o 
   2  20  10      422.05      474.39     65.06 o 
   3  20  10      546.11      566.92     31.92 o 
   4  20  10        7.13        9.30     28.28 o 
   5  20  10        7.94        7.89     31.56 o 
 -10  21  10      206.11      165.53     27.78 o 
  -9  21  10      150.67      178.68     36.73 o 
  -8  21  10     1112.38     1085.02     54.21 o 
  -7  21  10      658.71      608.35     75.04 o 
  -6  21  10     1062.38     1132.52     52.80 o 
  -5  21  10      249.84      265.23     26.62 o 
  -4  21  10     2947.05     3063.56     80.47 o 
  -3  21  10     2498.75     2622.11     73.22 o 
  -2  21  10        4.22        2.74     29.47 o 
  -1  21  10       80.51       78.78     19.69 o 
   0  21  10      477.21      498.40     28.32 o 
   1  21  10      962.32     1013.63    116.01 o 
   2  21  10     4090.71     4256.02    124.39 o 
   3  21  10      163.52      193.08     59.96 o 
   4  21  10      935.14      845.94     44.11 o 
 -10  22  10       90.19      103.35     38.82 o 
  -9  22  10     1568.98     1464.91     88.86 o 
  -8  22  10      104.88       82.04     39.01 o 
  -7  22  10     2534.14     2619.69     91.44 o 
  -6  22  10      111.93      141.15     54.20 o 
  -5  22  10      988.01     1043.72     39.94 o 
  -4  22  10      708.89      699.13     58.87 o 
  -3  22  10      411.16      394.92     25.95 o 
  -2  22  10      324.81      400.14     34.95 o 
  -1  22  10      134.31      166.80     24.87 o 
   0  22  10      542.84      566.08     30.55 o 
   1  22  10     1995.63     2229.80     78.82 o 
   2  22  10        0.88      -13.96     24.52 o 
   3  22  10      721.91      716.99     38.62 o 
   4  22  10       36.66       53.36     36.41 o 
  -9  23  10      167.80      144.27     37.17 o 
  -8  23  10      318.22      329.23     37.62 o 
  -7  23  10      100.10       74.22     32.43 o 
  -6  23  10     1309.90     1298.35     60.09 o 
  -5  23  10      175.92      212.47     26.97 o 
  -4  23  10       11.23      -15.80     16.21 o 
  -3  23  10     2061.67     2141.63    189.59 o 
  -2  23  10       60.40       11.76     23.77 o 
  -1  23  10     3247.78     3513.39     93.68 o 
   0  23  10      437.87      428.66     80.36 o 
   1  23  10     2010.62     2156.46     73.35 o 
   2  23  10      186.53      170.75     28.07 o 
   3  23  10       10.88       -8.62     20.43 o 
   4  23  10      904.31      604.16     58.00 o 
  -9  24  10       36.16       31.56     38.82 o 
  -8  24  10       71.12      141.47     37.07 o 
  -7  24  10      686.94      619.65     42.49 o 
  -6  24  10     2767.76     2852.84    139.21 o 
  -5  24  10      222.18      194.37     33.53 o 
  -4  24  10     2429.48     2552.69    106.19 o 
  -3  24  10       13.16       36.43     21.14 o 
  -2  24  10     5379.96     5831.79    145.45 o 
  -1  24  10      169.68      167.70     23.55 o 
   0  24  10     1481.36     1584.75     83.15 o 
   1  24  10       19.29       -4.97     22.11 o 
   2  24  10      409.96      382.10     38.07 o 
   3  24  10      250.03      280.03     44.78 o 
  -8  25  10     1671.33     1313.02     71.62 o 
  -7  25  10      307.82      345.75     41.59 o 
  -6  25  10      811.83      766.90     46.75 o 
  -5  25  10      437.29      409.56     32.13 o 
  -4  25  10      327.56      315.31     25.34 o 
  -3  25  10      873.91      838.00     36.98 o 
  -2  25  10        0.01      -19.31     19.31 o 
  -1  25  10        7.90       20.35     20.36 o 
   0  25  10      724.25      713.37     41.03 o 
   1  25  10      596.74      619.48     42.14 o 
   2  25  10     1757.20     1686.10     76.76 o 
   3  25  10       71.95      -24.46     49.70 o 
  -8  26  10        1.61      -14.99     52.94 o 
  -7  26  10     3213.16     3012.33    129.64 o 
  -6  26  10      286.64      300.47     40.01 o 
  -5  26  10      870.04      820.06     43.27 o 
  -4  26  10      230.32      169.74     21.78 o 
  -3  26  10       40.83        7.55     24.46 o 
  -2  26  10        4.43       24.39     20.13 o 
  -1  26  10       29.45       41.37     20.34 o 
   0  26  10        5.62       20.71     23.26 o 
   1  26  10     1027.37      924.98     51.46 o 
   2  26  10       13.75       34.79     34.79 o 
  -7  27  10      646.82      450.96     75.20 o 
  -6  27  10     1296.21     1034.16    105.01 o 
  -5  27  10      613.75      559.04     43.68 o 
  -4  27  10       78.76       57.58     28.85 o 
  -3  27  10     2188.87     2221.96     87.23 o 
  -2  27  10       71.05       98.17     37.59 o 
  -1  27  10      940.50      890.47     43.02 o 
   0  27  10      166.44      156.00     28.24 o 
   1  27  10      846.88      725.38     55.75 o 
  -5  28  10       61.33       29.07     28.35 o 
  -4  28  10      875.36      939.36     50.30 o 
  -3  28  10       62.92      -10.64     26.77 o 
  -2  28  10      984.95      950.19     63.37 o 
  -1  28  10       12.10      -12.10     21.85 o 
   0  28  10      384.90      442.64     65.02 o 
  -4  29  10        8.76      -13.99     27.98 o 
  -3  29  10      506.58      518.96     72.99 o 
  -2  29  10        1.51      -37.98     37.98 o 
 -13   0  11       19.31       82.84     33.21 o 
 -11   0  11      680.15      737.89     56.50 o 
  -9   0  11     4465.53     4642.78    180.08 o 
  -7   0  11     7952.77     7966.71    286.21 o 
  -5   0  11     6005.77     5980.69    217.48 o 
  -3   0  11      159.71      210.90     20.43 o 
  -1   0  11     4827.96     4999.75    131.21 o 
   1   0  11     3786.32     3806.43    104.05 o 
   3   0  11     2409.41     2476.44     78.33 o 
   5   0  11     1935.90     2156.98     73.10 o 
 -13   1  11     1552.76     1477.06    112.28 o 
 -12   1  11        9.87        9.26     22.91 o 
 -11   1  11      933.18      898.15     42.79 o 
 -10   1  11     1271.10     1196.59     71.07 o 
  -9   1  11     2124.31     2146.02     69.89 o 
  -8   1  11     2934.52     2998.87     84.81 o 
  -7   1  11      855.25      884.20     53.51 o 
  -6   1  11     4636.99     4742.69    121.82 o 
  -5   1  11     1717.19     1801.31     85.78 o 
  -4   1  11      109.22      104.17     12.58 o 
  -3   1  11     7723.34     7869.45    150.35 o 
  -2   1  11       93.75       83.83     15.07 o 
  -1   1  11      822.71      888.54     23.68 o 
   0   1  11     1336.39     1435.37     33.13 o 
   1   1  11      767.51      764.45     31.09 o 
   2   1  11     2663.18     2794.86     77.31 o 
   3   1  11      339.83      307.58     28.64 o 
   4   1  11     2710.26     2852.37     62.57 o 
   5   1  11        1.19       14.57     17.88 o 
   6   1  11      440.44      442.86     29.48 o 
 -13   2  11       21.25       -2.39     29.70 o 
 -12   2  11     2201.70     2248.88    107.38 o 
 -11   2  11       89.45       97.27     21.66 o 
 -10   2  11     1739.53     1685.78     67.55 o 
  -9   2  11        8.10       26.26     18.58 o 
  -8   2  11       67.00       92.78     14.46 o 
  -7   2  11       39.40       73.69     14.39 o 
  -6   2  11     1525.37     1492.11     40.55 o 
  -5   2  11       43.97       57.69      9.94 o 
  -4   2  11     7863.82     8041.19    153.98 o 
  -3   2  11        5.85       13.31     14.91 o 
  -2   2  11     9850.18    10197.56    196.24 o 
  -1   2  11      259.73      298.57     18.82 o 
   0   2  11     1812.58     1885.03     38.09 o 
   1   2  11       70.20       77.12     10.08 o 
   2   2  11      649.08      662.82     22.49 o 
   3   2  11       29.84       48.77     13.41 o 
   4   2  11      457.84      500.32     22.15 o 
   5   2  11        1.98      -10.65     20.91 o 
   6   2  11      516.85      507.27     30.25 o 
 -13   3  11     1509.29     1308.33     78.34 o 
 -12   3  11       13.04      -33.51     38.22 o 
 -11   3  11      439.10      482.13     75.20 o 
 -10   3  11     2810.35     2818.54     89.64 o 
  -9   3  11      428.93      475.22     28.05 o 
  -8   3  11     2476.79     2374.32     71.56 o 
  -7   3  11      427.30      426.81     21.30 o 
  -6   3  11     5779.02     5901.69    127.05 o 
  -5   3  11     4718.07     4781.08    114.18 o 
  -4   3  11      392.05      401.46     15.33 o 
  -3   3  11     2428.23     2432.32     63.49 o 
  -2   3  11       26.82       48.51     27.30 o 
  -1   3  11     1831.39     1936.56     41.05 o 
   0   3  11     6566.34     6553.98    117.50 o 
   1   3  11     1221.58     1235.59     26.98 o 
   2   3  11     1052.47     1056.13    101.93 o 
   3   3  11      155.13      172.43     16.18 o 
   4   3  11     1310.84     1500.00     47.48 o 
   5   3  11        4.38       12.98     19.55 o 
   6   3  11      408.60      379.51     30.22 o 
   7   3  11      389.89      268.19     42.29 o 
 -13   4  11      101.14      123.50     44.97 o 
 -12   4  11       58.39       37.30     62.60 o 
 -11   4  11     2063.74     1968.79    134.48 o 
 -10   4  11      298.51      298.31     28.60 o 
  -9   4  11     3976.95     3915.79    114.34 o 
  -8   4  11      776.40      771.51     66.05 o 
  -7   4  11     4599.39     4790.25    108.70 o 
  -6   4  11      414.70      381.24     18.58 o 
  -5   4  11     3822.21     3895.30     90.86 o 
  -4   4  11     1431.19     1488.92     53.52 o 
  -3   4  11      201.45      185.56     13.09 o 
  -2   4  11      794.28      816.74     25.73 o 
  -1   4  11      358.97      383.32     16.32 o 
   0   4  11      438.30      391.66     14.92 o 
   1   4  11     2953.76     3085.41     67.30 o 
   2   4  11      301.75      280.47     19.33 o 
   3   4  11     2212.77     2240.13     51.69 o 
   4   4  11      204.88      169.01     18.82 o 
   5   4  11     1394.38     1412.03     81.89 o 
   6   4  11       20.52        1.52     17.32 o 
   7   4  11      642.52      598.59     68.73 o 
 -13   5  11     1543.91     1412.28    119.26 o 
 -12   5  11     1280.71     1306.30     74.86 o 
 -11   5  11      522.78      535.62     42.14 o 
 -10   5  11      953.69      956.13     42.94 o 
  -9   5  11     1622.41     1678.21     48.98 o 
  -8   5  11     2071.84     2061.81     74.89 o 
  -7   5  11     1537.83     1472.29     42.27 o 
  -6   5  11     1016.04      966.89     51.14 o 
  -5   5  11      263.06      263.23     37.24 o 
  -4   5  11      653.70      668.73     22.82 o 
  -3   5  11     4284.66     4684.34    101.37 o 
  -2   5  11      251.16      254.14     12.94 o 
  -1   5  11     1767.97     1792.50     89.37 o 
   0   5  11        4.36      -10.26     10.26 o 
   1   5  11     1385.93     1377.51     33.93 o 
   2   5  11      340.35      321.34     17.03 o 
   3   5  11       19.30       30.77     13.33 o 
   4   5  11      806.50      834.28     30.74 o 
   5   5  11       21.74       31.93     15.85 o 
   6   5  11     1436.69     1473.89    111.56 o 
 -13   6  11      121.94       78.26     44.26 o 
 -12   6  11     1189.39     1226.45     64.40 o 
 -11   6  11       53.60       50.36     43.00 o 
 -10   6  11      367.08      339.99     24.45 o 
  -9   6  11       55.55       50.77     26.94 o 
  -8   6  11       92.58       88.45     12.07 o 
  -7   6  11     1521.82     1500.79     82.92 o 
  -6   6  11     1510.84     1545.00     74.40 o 
  -5   6  11      833.03      841.17     69.29 o 
  -4   6  11     5767.25     5770.86    112.22 o 
  -3   6  11      230.81      236.94     14.12 o 
  -2   6  11     6297.16     6665.00    236.44 o 
  -1   6  11       53.86       73.12     10.69 o 
   0   6  11     4060.51     4210.91     79.85 o 
   1   6  11      345.31      355.85     16.83 o 
   2   6  11      884.05      882.49     25.37 o 
   3   6  11      249.17      260.83     16.91 o 
   4   6  11       22.05       22.66     14.50 o 
   5   6  11        0.03       22.32     15.88 o 
   6   6  11      283.89      264.73     24.13 o 
 -13   7  11      579.47      560.71     65.18 o 
 -12   7  11      149.80      160.09     27.22 o 
 -11   7  11      994.08     1011.84     48.03 o 
 -10   7  11     2765.72     2793.34     79.57 o 
  -9   7  11      756.19      791.45     32.52 o 
  -8   7  11     3542.11     3540.96     83.51 o 
  -7   7  11      193.23      175.57     15.65 o 
  -6   7  11     3590.53     3626.52     83.28 o 
  -5   7  11     1363.45     1481.53     42.24 o 
  -4   7  11      207.02      216.73     24.42 o 
  -3   7  11       11.70       41.29      9.88 o 
  -2   7  11      415.50      399.33     15.34 o 
  -1   7  11     2604.05     2693.15     74.39 o 
   0   7  11     1120.44     1152.51     28.98 o 
   1   7  11      578.74      499.47     18.56 o 
   2   7  11     1171.97     1157.03     33.72 o 
   3   7  11      775.46      771.85     27.05 o 
   4   7  11     3136.29     3365.97    125.72 o 
   5   7  11      401.75      415.13     22.26 o 
   6   7  11      126.59      109.11     21.64 o 
 -13   8  11      932.35      848.65     73.63 o 
 -12   8  11      253.31      264.36     30.65 o 
 -11   8  11     2042.90     1891.97    117.55 o 
 -10   8  11        7.07       12.99     21.66 o 
  -9   8  11     4463.40     4266.12    177.46 o 
  -8   8  11      143.61      110.60     54.01 o 
  -7   8  11     2197.63     2188.58     55.70 o 
  -6   8  11        0.57       -1.84     14.95 o 
  -5   8  11     2072.93     2000.04     49.76 o 
  -4   8  11      194.94      220.22     13.09 o 
  -3   8  11      803.45      808.60     46.48 o 
  -2   8  11      157.62      164.42     24.50 o 
  -1   8  11      251.74      231.31     30.97 o 
   0   8  11      137.50      153.95     12.56 o 
   1   8  11     1395.86     1485.28     55.17 o 
   2   8  11       59.24       51.62     11.54 o 
   3   8  11     3115.34     3322.36     70.90 o 
   4   8  11       95.69       98.89     14.27 o 
   5   8  11     2198.27     2097.07    159.95 o 
   6   8  11      154.52      177.81     29.31 o 
 -13   9  11     1105.80      920.50     74.97 o 
 -12   9  11     1379.43     1422.55     74.34 o 
 -11   9  11       21.32       42.89     17.40 o 
 -10   9  11     1507.33     1519.36     50.65 o 
  -9   9  11      132.69      152.29     21.03 o 
  -8   9  11     2657.20     2508.24     62.22 o 
  -7   9  11     1304.87     1309.84     42.36 o 
  -6   9  11      115.42       92.80     11.94 o 
  -5   9  11     1929.85     1942.31     49.86 o 
  -4   9  11      873.00      837.15     49.56 o 
  -3   9  11     3632.41     3732.65     87.67 o 
  -2   9  11        2.37       -9.68     14.20 o 
  -1   9  11     2351.53     2395.29     82.40 o 
   0   9  11        5.76       12.70      8.99 o 
   1   9  11     2860.21     2867.56     59.61 o 
   2   9  11     3295.95     3343.96     69.86 o 
   3   9  11      743.18      750.15     25.03 o 
   4   9  11     1066.57     1061.09     32.82 o 
   5   9  11      239.91      263.93     22.82 o 
   6   9  11     1081.26      925.87     44.56 o 
 -12  10  11     1555.43     1380.28    154.90 o 
 -11  10  11      234.22      171.40     31.20 o 
 -10  10  11      288.47      291.41     34.28 o 
  -9  10  11        1.09       -3.60     26.07 o 
  -8  10  11      824.91      835.35     48.61 o 
  -7  10  11      188.51      180.84     20.47 o 
  -6  10  11      603.66      632.22     36.92 o 
  -5  10  11        2.97       -9.33     20.08 o 
  -4  10  11     2139.47     2168.12    119.03 o 
  -3  10  11       30.91        6.17     30.02 o 
  -2  10  11     6443.48     6532.47    136.12 o 
  -1  10  11      124.68      129.99     23.16 o 
   0  10  11     4166.55     4244.12    100.14 o 
   1  10  11      238.18      252.32     28.05 o 
   2  10  11      402.18      408.82     20.45 o 
   3  10  11       30.82       47.01     12.91 o 
   4  10  11        3.37       -3.09     15.74 o 
   5  10  11        3.40       24.44     15.27 o 
   6  10  11      922.89      802.22     39.15 o 
 -12  11  11      913.09      881.24     94.82 o 
 -11  11  11      374.67      320.83     31.21 o 
 -10  11  11     1222.00     1142.91    176.55 o 
  -9  11  11      647.33      709.82     67.03 o 
  -8  11  11      494.15      494.83     43.36 o 
  -7  11  11       98.93      135.60     20.03 o 
  -6  11  11      351.77      393.27     30.66 o 
  -5  11  11     2598.93     2619.04     79.21 o 
  -4  11  11      372.43      358.48     24.31 o 
  -3  11  11      507.98      482.56     35.19 o 
  -2  11  11        4.05       -3.43     12.08 o 
  -1  11  11     5142.12     5277.57    187.13 o 
   0  11  11        4.20      -10.80     12.78 o 
   1  11  11     1128.57     1108.53     97.00 o 
   2  11  11     1493.11     1632.13     48.69 o 
   3  11  11      207.83      205.12     24.73 o 
   4  11  11     2624.96     2803.26     71.43 o 
   5  11  11       61.82       40.33     19.05 o 
   6  11  11      580.91      449.68     41.11 o 
 -12  12  11       47.15       84.95     27.37 o 
 -11  12  11     1240.85     1305.14     73.89 o 
 -10  12  11      317.11      347.83     36.80 o 
  -9  12  11     1955.20     2026.88     73.26 o 
  -8  12  11      181.45      203.41     24.17 o 
  -7  12  11     1629.15     1625.41    130.05 o 
  -6  12  11        6.32        8.92     16.31 o 
  -5  12  11     1017.70     1041.02     44.20 o 
  -4  12  11      136.84      100.43     17.59 o 
  -3  12  11      795.63      828.06     37.49 o 
  -2  12  11       60.12      101.86     25.25 o 
  -1  12  11      755.02      735.21     34.80 o 
   0  12  11      211.45      253.96     18.47 o 
   1  12  11     1527.35     1575.94     53.20 o 
   2  12  11      240.14      253.68     20.61 o 
   3  12  11     2664.84     2841.47     75.93 o 
   4  12  11       11.42        0.19     19.77 o 
   5  12  11     1303.88     1196.86     52.50 o 
   6  12  11       28.34       74.32     50.41 o 
 -12  13  11      551.75      409.05     69.28 o 
 -11  13  11     1857.79     1841.85     82.58 o 
 -10  13  11       73.23       69.55     30.50 o 
  -9  13  11      129.35      125.65     67.10 o 
  -8  13  11     1544.15     1673.27     73.94 o 
  -7  13  11       43.21       71.47     60.00 o 
  -6  13  11      990.43     1019.60     96.16 o 
  -5  13  11     1675.68     1677.26     98.91 o 
  -4  13  11      801.88      802.07     37.67 o 
  -3  13  11      236.57      276.19     26.00 o 
  -2  13  11      192.02      209.43     25.56 o 
  -1  13  11     1480.64     1627.64     72.11 o 
   0  13  11      309.88      320.14     38.58 o 
   1  13  11      994.85      983.56     34.56 o 
   2  13  11     3621.52     3857.70     99.96 o 
   3  13  11      198.19      176.08     20.47 o 
   4  13  11      159.07      166.60     21.72 o 
   5  13  11      755.95      692.52     68.02 o 
   6  13  11      423.40      236.94     60.52 o 
 -12  14  11      905.80      712.20     70.47 o 
 -11  14  11      244.65      230.18     38.05 o 
 -10  14  11      240.04      245.85     29.65 o 
  -9  14  11      149.53      197.93     51.60 o 
  -8  14  11      363.24      282.63     34.79 o 
  -7  14  11        0.07      -21.78     37.04 o 
  -6  14  11      874.86      829.13     38.89 o 
  -5  14  11      287.67      274.35     23.64 o 
  -4  14  11     4546.03     4857.44    150.98 o 
  -3  14  11        3.64        7.30     12.24 o 
  -2  14  11     4311.36     4538.95    182.29 o 
  -1  14  11       81.97       70.52     16.01 o 
   0  14  11     3718.75     3964.66     94.88 o 
   1  14  11       83.90      124.88     31.52 o 
   2  14  11      495.17      594.59     33.59 o 
   3  14  11      312.83      343.35     24.22 o 
   4  14  11        0.49       29.46     17.16 o 
   5  14  11      262.50      220.93     28.57 o 
 -12  15  11      918.71      775.01     75.05 o 
 -11  15  11     1439.67     1371.92     75.59 o 
 -10  15  11     1713.30     1716.24     76.41 o 
  -9  15  11      779.53      820.62     44.36 o 
  -8  15  11     3785.11     3738.93    125.16 o 
  -7  15  11       32.24       20.96     18.57 o 
  -6  15  11      648.61      651.52     34.98 o 
  -5  15  11     1418.57     1478.58     54.99 o 
  -4  15  11     1628.94     1704.43     92.95 o 
  -3  15  11     1592.57     1618.22    151.36 o 
  -2  15  11      140.95      127.19     34.48 o 
  -1  15  11     1662.50     1687.67     53.92 o 
   0  15  11      232.49      237.41     19.19 o 
   1  15  11      324.17      332.44     26.46 o 
   2  15  11     3649.61     3814.72    136.21 o 
   3  15  11       18.57       20.16     17.08 o 
   4  15  11     1581.97     1567.29    130.43 o 
   5  15  11      242.83      188.34     36.64 o 
 -11  16  11     1231.27     1142.87     66.39 o 
 -10  16  11       16.40       44.04     33.71 o 
  -9  16  11     2226.08     2214.89     81.19 o 
  -8  16  11       44.61       16.96     19.53 o 
  -7  16  11     6713.73     6781.24    189.91 o 
  -6  16  11        4.45       34.16     19.12 o 
  -5  16  11     3021.40     2918.91     91.22 o 
  -4  16  11      248.68      265.04     44.22 o 
  -3  16  11       99.43       97.34     19.60 o 
  -2  16  11        3.15        7.88     19.72 o 
  -1  16  11     1288.37     1371.53     54.50 o 
   0  16  11      329.30      289.29     22.88 o 
   1  16  11     2652.33     2818.74     77.22 o 
   2  16  11        7.76       20.97     17.40 o 
   3  16  11     3353.95     3405.07     90.34 o 
   4  16  11       14.81       39.07     26.62 o 
   5  16  11      878.37      692.34     44.42 o 
 -11  17  11     2371.20     2051.46     98.98 o 
 -10  17  11      600.07      625.77     73.94 o 
  -9  17  11        6.45       -5.05     21.13 o 
  -8  17  11     2545.29     2504.97     86.37 o 
  -7  17  11        0.91        8.78     28.10 o 
  -6  17  11     1967.86     2110.32     75.61 o 
  -5  17  11     1669.50     1685.53     66.05 o 
  -4  17  11      957.78     1002.51     54.71 o 
  -3  17  11     1954.53     1987.59     69.31 o 
  -2  17  11      359.76      440.05     25.87 o 
  -1  17  11     2904.12     2853.36     74.40 o 
   0  17  11     1291.84     1282.85     84.69 o 
   1  17  11       18.86       45.69     23.23 o 
   2  17  11      752.32      762.66     35.35 o 
   3  17  11       99.09      130.14     45.48 o 
   4  17  11      737.52      756.92     60.84 o 
   5  17  11      109.30       60.12     40.08 o 
 -11  18  11        4.77      -38.58     38.58 o 
 -10  18  11      624.90      565.22     56.66 o 
  -9  18  11        3.44       10.23     23.37 o 
  -8  18  11       83.19       73.26     37.40 o 
  -7  18  11       13.26       46.98     29.55 o 
  -6  18  11      796.00      839.27     52.34 o 
  -5  18  11        2.22       25.33     41.77 o 
  -4  18  11     3399.97     3571.81    198.25 o 
  -3  18  11      195.36      179.79     56.73 o 
  -2  18  11     4946.20     5075.55    120.75 o 
  -1  18  11        3.21        8.66     14.27 o 
   0  18  11     2056.00     2148.39     87.87 o 
   1  18  11       74.69       65.60     18.53 o 
   2  18  11        2.95       10.22     26.00 o 
   3  18  11        8.80       29.18     24.67 o 
   4  18  11      254.81      268.23     42.68 o 
 -10  19  11      547.42      487.94     48.70 o 
  -9  19  11      604.11      553.61     43.00 o 
  -8  19  11     4439.19     4468.18    136.79 o 
  -7  19  11      328.87      333.71     38.99 o 
  -6  19  11      789.21      780.29     42.41 o 
  -5  19  11      705.53      777.16     39.80 o 
  -4  19  11     1349.92     1442.23     62.59 o 
  -3  19  11     4054.41     4420.79    106.44 o 
  -2  19  11     1208.17     1294.76     48.08 o 
  -1  19  11      561.08      704.21     34.97 o 
   0  19  11      621.29      595.80     32.39 o 
   1  19  11        2.27       -2.39     33.14 o 
   2  19  11     2327.59     2440.56    126.24 o 
   3  19  11        5.37        0.35     25.00 o 
   4  19  11      625.00      627.46     61.19 o 
 -10  20  11       32.32       27.87     36.96 o 
  -9  20  11     2097.41     1946.54     91.08 o 
  -8  20  11       88.92       27.68     31.85 o 
  -7  20  11     3635.10     3627.33    124.46 o 
  -6  20  11      202.62      168.56     26.02 o 
  -5  20  11     1682.66     1859.91    125.82 o 
  -4  20  11     1243.72     1250.64     54.74 o 
  -3  20  11      223.74      221.80     25.78 o 
  -2  20  11      626.92      643.94     29.53 o 
  -1  20  11      732.11      759.16     38.39 o 
   0  20  11       12.57       16.03     43.35 o 
   1  20  11     2084.01     2384.75     76.44 o 
   2  20  11      117.98       91.48     23.59 o 
   3  20  11      717.32      724.02     41.65 o 
   4  20  11        2.85       74.32     44.10 o 
  -9  21  11      117.38       50.06     26.61 o 
  -8  21  11      553.59      561.32     49.35 o 
  -7  21  11      422.89      392.79     35.68 o 
  -6  21  11     1413.48     1509.42     69.94 o 
  -5  21  11     3729.27     3578.57    124.40 o 
  -4  21  11        0.96       -8.40     31.52 o 
  -3  21  11     2802.91     3035.52    139.88 o 
  -2  21  11      101.12      120.94     21.07 o 
  -1  21  11     1624.08     1567.11     51.74 o 
   0  21  11      230.55      259.25     52.43 o 
   1  21  11      838.65      907.58     76.23 o 
   2  21  11        3.03       -6.33     22.00 o 
   3  21  11      185.80      179.55     38.46 o 
  -9  22  11       13.15      -28.60     28.60 o 
  -8  22  11        4.58      -27.69     27.69 o 
  -7  22  11      524.51      585.93     47.59 o 
  -6  22  11     2042.54     2134.94     80.77 o 
  -5  22  11      129.07      125.92     50.26 o 
  -4  22  11     3588.94     3742.18    118.00 o 
  -3  22  11        4.36       -2.85     43.43 o 
  -2  22  11     3863.47     4294.37    110.29 o 
  -1  22  11      837.92      827.22     38.05 o 
   0  22  11     1921.43     1975.04     69.18 o 
   1  22  11      181.12      213.31     27.47 o 
   2  22  11      143.80       82.78     28.28 o 
   3  22  11       66.90      154.79     52.39 o 
  -9  23  11       92.23       24.46     54.44 o 
  -8  23  11     2907.17     2671.68    125.11 o 
  -7  23  11      914.68      851.20     56.05 o 
  -6  23  11     2649.78     2445.47    104.18 o 
  -5  23  11      376.98      346.72     32.38 o 
  -4  23  11      288.56      348.08     32.36 o 
  -3  23  11     1060.35     1103.12     46.54 o 
  -2  23  11      339.70      312.12     35.11 o 
  -1  23  11      278.18      302.76     36.93 o 
   0  23  11      404.18      438.64     35.85 o 
   1  23  11     1507.82     1550.26    129.88 o 
   2  23  11     1218.40     1057.00     55.38 o 
  -8  24  11      120.38       56.65     37.15 o 
  -7  24  11     2060.75     1785.31    209.79 o 
  -6  24  11      112.90      137.50     36.56 o 
  -5  24  11      982.13     1021.57    100.22 o 
  -4  24  11      501.60      454.02     37.60 o 
  -3  24  11        2.19       23.71     20.53 o 
  -2  24  11      532.47      526.79     75.75 o 
  -1  24  11        5.11       -9.99     25.49 o 
   0  24  11       29.65       32.67     23.47 o 
   1  24  11     1515.12     1436.78     68.14 o 
   2  24  11      198.82      159.06     55.94 o 
  -8  25  11      192.84      238.66     57.28 o 
  -7  25  11      326.76      254.44     41.04 o 
  -6  25  11      533.69      580.64     43.91 o 
  -5  25  11     1055.27      922.24     54.29 o 
  -4  25  11       12.70       18.20     24.23 o 
  -3  25  11     1823.42     1892.33     72.68 o 
  -2  25  11      188.09      210.36     40.71 o 
  -1  25  11      748.55      737.44     45.69 o 
   0  25  11      202.70      137.63     27.36 o 
   1  25  11      523.22      472.13     46.37 o 
   2  25  11       12.15      -48.20     48.20 o 
  -7  26  11      430.24      392.15     50.02 o 
  -6  26  11      554.70      460.56     65.69 o 
  -5  26  11      170.43      219.10    130.42 o 
  -4  26  11     2005.95     2053.36    104.32 o 
  -3  26  11        2.86       12.08     27.20 o 
  -2  26  11     1202.95     1137.25     54.93 o 
  -1  26  11      203.96      198.06     31.30 o 
   0  26  11     1260.72     1016.98     53.03 o 
   1  26  11      104.30       12.54     52.70 o 
  -6  27  11      703.95      473.93     63.60 o 
  -5  27  11      120.80       70.70     27.56 o 
  -4  27  11       47.77       74.68     28.72 o 
  -3  27  11      430.67      417.39     36.90 o 
  -2  27  11      194.92      159.83     40.32 o 
  -1  27  11      284.87      139.18     54.99 o 
   0  27  11      317.61      315.13     50.89 o 
  -4  28  11        5.50       40.31     33.85 o 
  -3  28  11       58.12       10.26     26.82 o 
  -2  28  11       66.24       42.45     49.78 o 
 -12   0  12     2434.95     2453.95    167.06 o 
 -10   0  12     1677.73     1582.74     96.14 o 
  -8   0  12     1741.19     1708.12     78.94 o 
  -6   0  12     2052.80     2001.06     90.48 o 
  -4   0  12     4198.43     4382.40    167.44 o 
  -2   0  12    11696.63    11788.17    427.90 o 
   0   0  12     1338.39     1430.00     50.99 o 
   2   0  12      401.82      395.54     26.83 o 
   4   0  12        0.25       18.22     18.93 o 
   6   0  12      182.53      117.56     44.50 o 
 -13   1  12     1020.07      805.03     73.31 o 
 -12   1  12       41.48       21.08     24.46 o 
 -11   1  12      118.55      146.80     21.98 o 
 -10   1  12     1924.31     1965.16     71.30 o 
  -9   1  12      148.34      143.72     22.75 o 
  -8   1  12     2371.49     2255.26     70.60 o 
  -7   1  12      920.34      909.01     38.16 o 
  -6   1  12     5778.43     5781.40    158.70 o 
  -5   1  12     5455.94     5497.41    147.40 o 
  -4   1  12      440.71      455.21     24.52 o 
  -3   1  12     7752.97     7931.96    203.68 o 
  -2   1  12       18.77        7.06     12.34 o 
  -1   1  12     1283.15     1347.15     82.80 o 
   0   1  12     1747.15     1815.58     42.31 o 
   1   1  12      501.04      481.24     19.09 o 
   2   1  12      191.11      194.38     15.22 o 
   3   1  12       13.56       -4.08     13.47 o 
   4   1  12      573.88      611.78     26.53 o 
   5   1  12       41.81       41.57     20.08 o 
   6   1  12      459.57      453.32     35.58 o 
 -13   2  12       40.20       44.34     44.10 o 
 -12   2  12       11.26        8.54     21.91 o 
 -11   2  12     2566.06     2558.86     92.39 o 
 -10   2  12      264.01      311.07     39.61 o 
  -9   2  12     6001.77     6095.84    162.97 o 
  -8   2  12       32.85       43.43     22.48 o 
  -7   2  12     4520.13     4558.31    134.73 o 
  -6   2  12      421.86      404.55     23.92 o 
  -5   2  12     1067.07     1079.33     39.07 o 
  -4   2  12      163.87      143.28     16.91 o 
  -3   2  12      229.54      259.07     19.16 o 
  -2   2  12       53.98       54.74     14.53 o 
  -1   2  12     2953.61     2851.90     85.94 o 
   0   2  12      189.56      158.55     12.36 o 
   1   2  12     1829.08     1876.95     45.57 o 
   2   2  12       10.14       -0.59     10.36 o 
   3   2  12     2027.68     2073.00    191.64 o 
   4   2  12       39.42       40.36     17.98 o 
   5   2  12     1139.29     1175.75     49.46 o 
   6   2  12      462.49      567.40     57.52 o 
 -13   3  12     1992.55     1708.08    137.04 o 
 -12   3  12      202.58      182.99     26.22 o 
 -11   3  12      950.28      991.03     84.36 o 
 -10   3  12      886.28      982.90     47.07 o 
  -9   3  12     1098.86     1119.72     45.72 o 
  -8   3  12      749.28      788.03     41.04 o 
  -7   3  12     1313.46     1364.06     61.13 o 
  -6   3  12     2086.81     2220.38     67.85 o 
  -5   3  12     2958.00     2982.67     83.54 o 
  -4   3  12     1026.30     1063.27     39.38 o 
  -3   3  12     3274.27     3294.58     96.76 o 
  -2   3  12       12.37        0.81     13.44 o 
  -1   3  12      365.50      385.51     21.62 o 
   0   3  12      663.99      754.47     26.68 o 
   1   3  12     1075.63     1142.43     37.33 o 
   2   3  12     1627.45     1638.06     45.32 o 
   3   3  12      148.44      193.06     23.79 o 
   4   3  12      980.46     1010.21     37.33 o 
   5   3  12       63.62       64.68     25.29 o 
   6   3  12      274.22      271.89     47.26 o 
 -13   4  12      129.21       97.75     42.76 o 
 -12   4  12      840.07      798.34     57.57 o 
 -11   4  12       19.10       21.58     24.41 o 
 -10   4  12      823.67      828.69     39.44 o 
  -9   4  12       20.63       25.36     16.84 o 
  -8   4  12       68.08       30.88     28.72 o 
  -7   4  12      524.15      551.16     29.79 o 
  -6   4  12     1597.98     1694.52     53.89 o 
  -5   4  12       59.17       62.73     15.38 o 
  -4   4  12     4021.82     4127.40     88.86 o 
  -3   4  12      454.13      441.92     35.71 o 
  -2   4  12     3220.84     3158.42     89.28 o 
  -1   4  12      921.43      983.15     41.51 o 
   0   4  12     1896.29     1951.33     50.97 o 
   1   4  12       55.32       44.51     12.93 o 
   2   4  12      831.53      860.61     32.39 o 
   3   4  12        3.03       -2.35     15.27 o 
   4   4  12      149.75      134.20     18.62 o 
   5   4  12       23.17       40.56     48.87 o 
   6   4  12      444.72      326.19     39.61 o 
 -13   5  12      417.55      302.35     46.87 o 
 -12   5  12      123.08       91.34     24.97 o 
 -11   5  12      520.87      606.11     58.86 o 
 -10   5  12     3837.42     3975.38    116.51 o 
  -9   5  12        6.41        4.67     16.34 o 
  -8   5  12     1736.63     1677.94     85.45 o 
  -7   5  12       96.89      103.43     15.50 o 
  -6   5  12     4322.46     4262.57     96.91 o 
  -5   5  12       59.84       78.74     15.03 o 
  -4   5  12      255.94      245.08     15.10 o 
  -3   5  12      851.27      830.12     27.86 o 
  -2   5  12      237.79      272.70     16.58 o 
  -1   5  12     2566.93     2710.65     57.48 o 
   0   5  12     1621.67     1743.12     40.61 o 
   1   5  12      665.29      701.98     27.90 o 
   2   5  12      106.41      109.61     16.92 o 
   3   5  12        2.61        8.82     16.13 o 
   4   5  12      966.96     1077.19     67.99 o 
   5   5  12      635.42      643.30     76.66 o 
   6   5  12      578.63      458.13     48.13 o 
 -13   6  12      586.75      395.56     56.97 o 
 -12   6  12      258.15      234.17     34.62 o 
 -11   6  12     1495.35     1509.48     72.34 o 
 -10   6  12      233.71      271.73     25.44 o 
  -9   6  12     2056.76     1918.19     66.57 o 
  -8   6  12      102.59       88.09     24.06 o 
  -7   6  12     3594.15     3630.41     94.48 o 
  -6   6  12      110.77      111.92     23.04 o 
  -5   6  12     2221.21     2212.03     59.59 o 
  -4   6  12      572.54      596.35     23.66 o 
  -3   6  12      284.49      331.53     19.09 o 
  -2   6  12        0.02        7.34     12.63 o 
  -1   6  12      133.55      152.63     12.74 o 
   0   6  12      812.16      794.29     25.67 o 
   1   6  12     3672.47     3711.95     79.80 o 
   2   6  12      181.38      187.03     18.65 o 
   3   6  12     4967.33     5395.60    129.10 o 
   4   6  12       11.90       27.04     16.61 o 
   5   6  12     1650.47     1621.88    154.23 o 
   6   6  12      389.08      359.48     41.50 o 
 -13   7  12     1267.80      986.44     86.50 o 
 -12   7  12     1718.62     1464.32    136.55 o 
 -11   7  12      349.84      317.24     30.01 o 
 -10   7  12      593.39      569.89     34.74 o 
  -9   7  12      194.63      201.24     32.98 o 
  -8   7  12     1911.15     1832.15     50.67 o 
  -7   7  12      490.79      436.73     34.01 o 
  -6   7  12      676.35      673.87     26.42 o 
  -5   7  12      964.33      907.36     27.86 o 
  -4   7  12     2922.25     2901.53     88.77 o 
  -3   7  12     4778.44     5067.01    111.04 o 
  -2   7  12        3.56        9.04     10.83 o 
  -1   7  12      781.55      823.35     28.17 o 
   0   7  12      293.37      279.59     22.61 o 
   1   7  12      703.79      695.24     24.02 o 
   2   7  12     2926.14     3134.41     68.84 o 
   3   7  12       16.22       12.66     17.29 o 
   4   7  12     1007.45     1040.41     51.45 o 
   5   7  12      127.42      115.02     21.04 o 
   6   7  12     1076.57      797.07     61.87 o 
 -12   8  12     1250.39     1138.48     61.90 o 
 -11   8  12       57.31       44.91     19.93 o 
 -10   8  12      196.24      186.12     26.08 o 
  -9   8  12       10.33       11.13     19.25 o 
  -8   8  12       12.95       26.77     14.46 o 
  -7   8  12      190.82      173.98     40.55 o 
  -6   8  12     1103.58     1090.69     36.96 o 
  -5   8  12        0.03      -13.47     13.47 o 
  -4   8  12     2799.98     2641.67     79.57 o 
  -3   8  12       90.66       83.40     19.85 o 
  -2   8  12     4144.95     4383.53    101.22 o 
  -1   8  12      135.93      128.49     13.72 o 
   0   8  12     4278.12     4385.48     88.18 o 
   1   8  12       55.73       76.00     13.76 o 
   2   8  12      179.81      181.37     17.75 o 
   3   8  12       81.48       85.29     13.27 o 
   4   8  12      242.28      259.13     23.78 o 
   5   8  12       27.36       35.62     27.30 o 
   6   8  12     1295.84      927.42     61.56 o 
 -12   9  12      353.00      293.59     48.13 o 
 -11   9  12      340.29      262.66     50.97 o 
 -10   9  12     1411.83     1358.97     71.23 o 
  -9   9  12       18.85        5.10     18.95 o 
  -8   9  12     1714.86     1636.90     65.92 o 
  -7   9  12      138.72       94.99     24.34 o 
  -6   9  12      798.50      836.20     39.00 o 
  -5   9  12     1566.89     1580.10     65.53 o 
  -4   9  12      287.50      261.90     33.57 o 
  -3   9  12      688.70      664.60     34.75 o 
  -2   9  12       35.96       15.57     24.42 o 
  -1   9  12     4599.17     4689.16    103.21 o 
   0   9  12      996.63     1022.25     82.23 o 
   1   9  12      851.90      855.02     26.12 o 
   2   9  12     1646.95     1721.08     82.80 o 
   3   9  12      252.01      226.25     31.09 o 
   4   9  12     2393.35     2549.01     87.87 o 
   5   9  12      611.59      584.76     44.39 o 
 -12  10  12       72.38       -0.79     47.10 o 
 -11  10  12      732.92      666.48     60.92 o 
 -10  10  12        5.19        8.39     28.90 o 
  -9  10  12     2968.89     3175.26    126.78 o 
  -8  10  12       23.69      -10.98     24.49 o 
  -7  10  12     2198.19     2189.13    148.59 o 
  -6  10  12        4.20      -13.91     15.01 o 
  -5  10  12     2996.98     3163.92    104.97 o 
  -4  10  12       10.33       19.99     14.93 o 
  -3  10  12     1020.19     1102.57     62.55 o 
  -2  10  12        0.16       13.82     13.94 o 
  -1  10  12       35.03       35.51     15.86 o 
   0  10  12      190.15      216.64     18.19 o 
   1  10  12     2952.04     3042.12     83.35 o 
   2  10  12       63.40       76.14     33.41 o 
   3  10  12     3209.44     3207.29    189.06 o 
   4  10  12        3.08       12.60     33.49 o 
   5  10  12     1915.42     1852.66    120.93 o 
 -11  11  12      212.87      165.58     67.38 o 
 -10  11  12      304.38      244.16     27.53 o 
  -9  11  12       48.49       52.97     21.21 o 
  -8  11  12     2196.42     2171.63    107.33 o 
  -7  11  12      294.23      291.27     25.69 o 
  -6  11  12       76.84       40.87     21.88 o 
  -5  11  12      634.96      661.00     41.82 o 
  -4  11  12       68.67       87.52     16.71 o 
  -3  11  12     1792.19     1827.18     60.85 o 
  -2  11  12      441.50      417.36     23.87 o 
  -1  11  12     4162.75     4418.51    106.19 o 
   0  11  12       19.48       28.99     16.81 o 
   1  11  12     1310.91     1380.16     41.67 o 
   2  11  12     2842.91     2952.53     82.13 o 
   3  11  12      299.91      271.97     35.15 o 
   4  11  12      700.31      801.80     46.16 o 
   5  11  12      509.95      429.72     69.91 o 
 -11  12  12      227.86      147.01     28.59 o 
 -10  12  12      169.99      175.88     34.31 o 
  -9  12  12        2.73       -2.44     27.14 o 
  -8  12  12      121.01      116.54     24.31 o 
  -7  12  12        0.93        8.40     24.73 o 
  -6  12  12      701.50      680.30     43.52 o 
  -5  12  12       68.98       76.79     24.77 o 
  -4  12  12     2334.57     2393.38     79.69 o 
  -3  12  12      274.01      278.26     62.96 o 
  -2  12  12     4872.53     5130.50    180.02 o 
  -1  12  12      470.16      431.49     23.48 o 
   0  12  12     3743.03     3849.79     94.19 o 
   1  12  12      163.85      176.50     19.60 o 
   2  12  12      620.51      629.87     68.81 o 
   3  12  12      210.10      259.20     47.06 o 
   4  12  12        9.94       14.49     22.41 o 
   5  12  12       31.12       13.33     34.63 o 
 -11  13  12     1167.00     1067.05     62.22 o 
 -10  13  12      337.34      275.34     32.27 o 
  -9  13  12       13.27        1.91     28.14 o 
  -8  13  12     2513.56     2674.93    108.91 o 
  -7  13  12      218.59      203.07     46.20 o 
  -6  13  12     1141.95     1234.56    131.25 o 
  -5  13  12     3486.18     3361.07    103.38 o 
  -4  13  12     2958.96     2912.07     91.12 o 
  -3  13  12      918.97     1025.97     49.56 o 
  -2  13  12       27.02       19.27     25.29 o 
  -1  13  12      987.60     1061.32     73.12 o 
   0  13  12      281.26      278.69     21.51 o 
   1  13  12      587.58      709.19     35.08 o 
   2  13  12     1270.64     1332.36     47.40 o 
   3  13  12      451.60      475.57     36.65 o 
   4  13  12     1424.62     1475.03     84.45 o 
   5  13  12      175.49      150.69     45.52 o 
 -11  14  12     2009.29     1931.17    100.21 o 
 -10  14  12      307.01      313.35    110.07 o 
  -9  14  12     3602.35     3461.04    116.56 o 
  -8  14  12        2.17      -28.69     28.69 o 
  -7  14  12     1304.04     1371.37     64.49 o 
  -6  14  12      162.16      175.36     27.92 o 
  -5  14  12     1305.17     1288.58     62.03 o 
  -4  14  12        3.16      -22.67     22.67 o 
  -3  14  12       18.00       20.76     17.21 o 
  -2  14  12        0.99       -6.77     19.25 o 
  -1  14  12      708.69      737.50     30.18 o 
   0  14  12     1235.52     1289.84     47.35 o 
   1  14  12     2592.62     2459.60     83.14 o 
   2  14  12       59.23       45.97     28.13 o 
   3  14  12     2080.66     2122.40    128.20 o 
   4  14  12      194.17      168.43     22.59 o 
 -11  15  12     1025.18      822.78     59.70 o 
 -10  15  12      883.13      874.85     56.86 o 
  -9  15  12        0.17       -0.88     22.29 o 
  -8  15  12     2485.63     2617.31     90.31 o 
  -7  15  12       60.19       95.60     30.16 o 
  -6  15  12     1044.48     1002.55     58.45 o 
  -5  15  12     2125.85     2170.63     82.27 o 
  -4  15  12      248.91      256.56     25.60 o 
  -3  15  12     2333.83     2362.06     77.17 o 
  -2  15  12      880.53      945.81     34.51 o 
  -1  15  12     2227.03     2299.05     65.02 o 
   0  15  12      122.20      123.84     17.94 o 
   1  15  12       15.94        9.93     15.36 o 
   2  15  12       85.16       87.42     21.07 o 
   3  15  12      132.95      142.46     21.83 o 
   4  15  12       90.56       59.86     24.81 o 
 -11  16  12       39.12       60.12     41.81 o 
 -10  16  12       84.28       59.53     34.28 o 
  -9  16  12       13.40       19.56     24.34 o 
  -8  16  12        5.86       12.08     23.16 o 
  -7  16  12       61.40       65.46     32.50 o 
  -6  16  12     2755.91     2915.24    136.45 o 
  -5  16  12      129.51      132.58     22.77 o 
  -4  16  12     2786.91     2953.65     94.96 o 
  -3  16  12        3.50        8.27     26.60 o 
  -2  16  12     2617.85     2713.76     73.61 o 
  -1  16  12      229.00      239.36     32.11 o 
   0  16  12     1682.96     1784.59     63.74 o 
   1  16  12      385.34      373.71     61.15 o 
   2  16  12      154.16      179.79     33.45 o 
   3  16  12      511.02      565.95     60.01 o 
   4  16  12       46.15       12.54     41.74 o 
 -11  17  12     1119.23      871.74     79.63 o 
 -10  17  12      487.98      506.30     46.55 o 
  -9  17  12       42.91       39.67     38.93 o 
  -8  17  12     3708.78     3724.82    120.01 o 
  -7  17  12      654.37      635.66     50.58 o 
  -6  17  12      253.40      221.85     35.74 o 
  -5  17  12     1768.34     1774.33     67.75 o 
  -4  17  12      619.27      699.30     46.67 o 
  -3  17  12     1776.49     1882.04     68.93 o 
  -2  17  12     1027.78     1065.24     40.69 o 
  -1  17  12      312.24      277.96     24.26 o 
   0  17  12      160.19      181.93     23.33 o 
   1  17  12       78.94       63.88     21.71 o 
   2  17  12     1538.99     1526.19     61.28 o 
   3  17  12       23.09       27.24     51.20 o 
   4  17  12      651.97      537.05     67.70 o 
 -10  18  12       65.64       32.85     36.00 o 
  -9  18  12     3665.97     3505.91    202.94 o 
  -8  18  12       14.02      -27.22     27.22 o 
  -7  18  12     5629.87     5851.27    194.57 o 
  -6  18  12        3.44       11.43     24.42 o 
  -5  18  12      444.76      326.56     34.91 o 
  -4  18  12       55.05       75.63     20.68 o 
  -3  18  12      108.23       82.50     33.02 o 
  -2  18  12       11.02        2.33     33.21 o 
  -1  18  12      326.49      358.38     26.62 o 
   0  18  12      222.39      248.73     22.87 o 
   1  18  12     1566.24     1510.49     56.91 o 
   2  18  12       34.91       31.66     26.15 o 
   3  18  12     1536.58     1558.69     66.42 o 
 -10  19  12     1567.99     1346.22    119.58 o 
  -9  19  12       52.13       47.44     26.50 o 
  -8  19  12     1327.96     1220.08    209.82 o 
  -7  19  12      243.92      280.39     36.73 o 
  -6  19  12     2011.22     1919.88     76.48 o 
  -5  19  12     3657.15     3701.47    201.69 o 
  -4  19  12       84.30      103.94     31.22 o 
  -3  19  12     2415.40     2465.69     92.47 o 
  -2  19  12       45.66       36.42     19.57 o 
  -1  19  12     1843.58     1850.17     58.99 o 
   0  19  12      940.56     1015.64     46.05 o 
   1  19  12      103.81      134.25     35.74 o 
   2  19  12      361.30      391.43     34.53 o 
   3  19  12      256.22      241.95     34.56 o 
  -9  20  12       20.60       42.66     27.14 o 
  -8  20  12        5.67       -1.26     34.46 o 
  -7  20  12        0.78      -22.17     22.31 o 
  -6  20  12     1752.94     2027.14    123.77 o 
  -5  20  12        0.98       24.67     29.27 o 
  -4  20  12     2251.02     2308.23     85.85 o 
  -3  20  12        0.60       -3.04     29.08 o 
  -2  20  12     1760.39     1831.10    114.18 o 
  -1  20  12      267.05      283.74     24.58 o 
   0  20  12     1084.61     1079.50     50.53 o 
   1  20  12      603.14      556.95     34.29 o 
   2  20  12      270.86      230.81     82.13 o 
  -9  21  12      185.78      165.56     30.11 o 
  -8  21  12     2749.44     2600.89    123.49 o 
  -7  21  12       22.60      -16.80     27.33 o 
  -6  21  12     1112.78     1135.39     58.85 o 
  -5  21  12      228.88      295.73     88.76 o 
  -4  21  12      157.49      101.24     36.13 o 
  -3  21  12     1271.94     1161.33     55.50 o 
  -2  21  12     1132.86     1174.65     45.94 o 
  -1  21  12      429.46      417.44     31.46 o 
   0  21  12      507.84      535.77     36.21 o 
   1  21  12      428.46      456.73     64.03 o 
   2  21  12      452.93      389.72     39.18 o 
  -8  22  12        1.35      -24.29     24.29 o 
  -7  22  12     1494.68     1479.77     91.64 o 
  -6  22  12     1000.32      961.09     54.71 o 
  -5  22  12     1510.69     1440.74     69.98 o 
  -4  22  12      318.11      312.82     35.28 o 
  -3  22  12       98.71       87.27     28.18 o 
  -2  22  12      214.36      204.68     24.76 o 
  -1  22  12      391.49      429.83     36.70 o 
   0  22  12       19.22       18.91     32.31 o 
   1  22  12     1022.56     1067.95     55.28 o 
  -8  23  12        8.95       11.56     30.37 o 
  -7  23  12      213.75      179.57     31.13 o 
  -6  23  12     1038.43      967.46     64.59 o 
  -5  23  12     1367.73     1367.92     77.14 o 
  -4  23  12        9.20      -26.28     33.91 o 
  -3  23  12     1803.81     1802.13     90.88 o 
  -2  23  12       82.27       65.10     24.50 o 
  -1  23  12     1090.83     1140.78     53.62 o 
   0  23  12      967.25      938.82     46.11 o 
   1  23  12       91.89      101.70     49.86 o 
  -7  24  12      600.69      608.29     74.80 o 
  -6  24  12      320.12      228.67     34.50 o 
  -5  24  12       31.24       30.73     25.90 o 
  -4  24  12     3041.24     2818.93    119.07 o 
  -3  24  12      132.97      123.71     28.20 o 
  -2  24  12     2553.55     2668.62    106.27 o 
  -1  24  12      124.31      121.79     24.83 o 
   0  24  12      936.73      736.09     44.52 o 
  -6  25  12     1101.85      944.40     66.35 o 
  -5  25  12       20.16       31.72     35.95 o 
  -4  25  12      131.49       49.42     36.41 o 
  -3  25  12      842.90      740.56     51.29 o 
  -2  25  12        0.22        1.60     28.67 o 
  -1  25  12      945.63      821.45     55.00 o 
   0  25  12      832.43      672.25     68.50 o 
  -6  26  12       21.37       25.25     33.92 o 
  -5  26  12     1055.23      748.69     73.79 o 
  -4  26  12       25.04       -0.79     48.68 o 
  -3  26  12      188.21       93.34     53.73 o 
  -2  26  12        9.17      -26.19     26.19 o 
  -1  26  12      137.62      126.87     43.63 o 
  -4  27  12      155.09      181.78     48.44 o 
 -11   0  13     3500.94     3479.58    192.31 o 
  -9   0  13     3415.52     3526.32    166.89 o 
  -7   0  13     4308.93     4498.02    196.02 o 
  -5   0  13      278.44      312.13     31.80 o 
  -3   0  13        4.16        7.89     14.20 o 
  -1   0  13       50.58       33.14     24.62 o 
   1   0  13       47.96       36.13     20.59 o 
   3   0  13     1198.54     1178.55     53.98 o 
   5   0  13     1227.96     1061.96     78.76 o 
 -12   1  13      209.14      218.32     28.75 o 
 -11   1  13      112.60       89.36     27.46 o 
 -10   1  13     1335.55     1307.67     56.73 o 
  -9   1  13       48.65       47.65     18.73 o 
  -8   1  13      604.13      592.86     31.41 o 
  -7   1  13      591.04      583.23     30.11 o 
  -6   1  13     1251.71     1265.69     45.93 o 
  -5   1  13      905.07      903.94     39.74 o 
  -4   1  13       31.07       25.22     15.30 o 
  -3   1  13     2173.15     2235.04     73.28 o 
  -2   1  13       66.32       66.23     16.60 o 
  -1   1  13      274.29      243.30     21.34 o 
   0   1  13     1646.78     1681.59     60.21 o 
   1   1  13      969.34     1039.50     57.89 o 
   2   1  13     2149.85     2312.54     73.07 o 
   3   1  13        6.18        0.77     19.33 o 
   4   1  13      594.47      612.09     76.54 o 
   5   1  13      106.89       91.94     23.18 o 
 -12   2  13     1151.55      953.48     55.11 o 
 -11   2  13      149.99      129.16     55.74 o 
 -10   2  13      783.60      718.23     37.52 o 
  -9   2  13      159.63      145.59     21.50 o 
  -8   2  13      918.53      960.85     89.26 o 
  -7   2  13       17.29       36.69     19.01 o 
  -6   2  13     3395.20     3517.90    102.97 o 
  -5   2  13       19.83       22.11     13.72 o 
  -4   2  13     3575.52     3611.00    107.49 o 
  -3   2  13       26.85       22.66     13.27 o 
  -2   2  13     2702.94     2757.86     98.87 o 
  -1   2  13       93.69       83.01     22.01 o 
   0   2  13     2210.21     2215.05     74.72 o 
   1   2  13      193.67      213.85     16.70 o 
   2   2  13      537.36      591.95     65.49 o 
   3   2  13       16.19       32.39     17.71 o 
   4   2  13        0.50       20.38     16.71 o 
   5   2  13       26.82       52.07     39.37 o 
 -12   3  13      666.83      520.24     40.33 o 
 -11   3  13      265.30      270.59     32.85 o 
 -10   3  13     4075.90     4086.84    126.95 o 
  -9   3  13       36.79       41.09     17.69 o 
  -8   3  13      605.12      609.27     34.57 o 
  -7   3  13      346.68      375.16     24.43 o 
  -6   3  13     2814.40     2859.28    216.62 o 
  -5   3  13     2295.47     2356.42     74.23 o 
  -4   3  13      157.72      179.49     19.39 o 
  -3   3  13     3172.22     3262.23     94.18 o 
  -2   3  13        4.31       31.80     17.00 o 
  -1   3  13     1398.49     1410.70     51.98 o 
   0   3  13      728.10      736.34     33.33 o 
   1   3  13      882.10      938.11     34.99 o 
   2   3  13       31.41       27.02     18.07 o 
   3   3  13        0.36      -10.27     19.40 o 
   4   3  13     1088.10     1048.95     78.56 o 
   5   3  13       45.13      -36.37     36.37 o 
 -12   4  13       99.99       51.12     25.14 o 
 -11   4  13     1917.96     1834.33     95.20 o 
 -10   4  13       72.47       80.34     23.85 o 
  -9   4  13     2986.58     2922.52    130.93 o 
  -8   4  13      334.97      331.35     26.59 o 
  -7   4  13     4176.67     4259.50    189.02 o 
  -6   4  13        4.53       35.87     26.39 o 
  -5   4  13      399.64      485.24     45.13 o 
  -4   4  13       11.16       24.28     17.83 o 
  -3   4  13      271.41      257.98     20.36 o 
  -2   4  13      396.78      382.57     24.98 o 
  -1   4  13     1213.91     1273.01    141.67 o 
   0   4  13       14.62       15.23     25.68 o 
   1   4  13     1501.89     1665.49     52.58 o 
   2   4  13       63.98       70.71     29.27 o 
   3   4  13     2466.58     2580.41     84.35 o 
   4   4  13        3.33        4.42     21.41 o 
   5   4  13     2250.38     1773.89    113.60 o 
 -12   5  13      143.44       89.90     26.79 o 
 -11   5  13      565.51      577.10     43.13 o 
 -10   5  13      433.33      495.30     31.26 o 
  -9   5  13       29.89       21.88     18.19 o 
  -8   5  13     2283.44     2352.66     77.04 o 
  -7   5  13      730.57      819.73     35.91 o 
  -6   5  13     2641.38     2683.93     96.34 o 
  -5   5  13      154.16      189.00     19.25 o 
  -4   5  13     1334.96     1447.74     84.34 o 
  -3   5  13     3364.60     3515.28    104.81 o 
  -2   5  13      537.51      546.57     28.72 o 
  -1   5  13      549.77      557.36     29.84 o 
   0   5  13      692.06      701.06     32.41 o 
   1   5  13      625.04      633.40     26.83 o 
   2   5  13     1861.90     1922.27     77.36 o 
   3   5  13       60.64       48.71     17.29 o 
   4   5  13      747.50      724.70     78.52 o 
   5   5  13       23.40       60.51     37.55 o 
 -12   6  13      664.15      642.54     45.27 o 
 -11   6  13      313.38      296.98     32.79 o 
 -10   6  13      830.99      779.40     45.53 o 
  -9   6  13        2.49       -5.93     22.17 o 
  -8   6  13       13.33       -0.14     15.36 o 
  -7   6  13      129.77      128.52     28.48 o 
  -6   6  13     1528.80     1542.38     71.71 o 
  -5   6  13      334.20      341.26     22.61 o 
  -4   6  13     3354.75     3488.45     99.73 o 
  -3   6  13      178.52      163.10     16.82 o 
  -2   6  13     4112.27     4296.00    149.20 o 
  -1   6  13       30.27       26.22     15.34 o 
   0   6  13     1521.39     1546.44     58.29 o 
   1   6  13      158.42      210.75     17.42 o 
   2   6  13       60.53       30.58     13.36 o 
   3   6  13        0.22        9.01     20.09 o 
   4   6  13      115.82       94.21     20.40 o 
   5   6  13       27.72      -29.98     36.29 o 
 -11   7  13     1236.23     1103.46     59.70 o 
 -10   7  13     2826.52     2660.30    142.17 o 
  -9   7  13      137.25      174.30     46.55 o 
  -8   7  13     1102.61     1207.66     72.21 o 
  -7   7  13       57.43      137.20     28.32 o 
  -6   7  13     1207.47     1176.62     77.11 o 
  -5   7  13     1159.95     1074.88     66.30 o 
  -4   7  13       57.03       13.33     25.25 o 
  -3   7  13     1677.78     1821.44     86.36 o 
  -2   7  13       20.64      -26.74     26.74 o 
  -1   7  13     2151.91     2186.33     67.33 o 
   0   7  13     1585.21     1666.78     66.34 o 
   1   7  13       71.41       70.72     16.32 o 
   2   7  13     1487.96     1642.90     53.48 o 
   3   7  13       23.66        6.86     15.74 o 
   4   7  13     1238.96     1272.25    139.49 o 
 -11   8  13      881.46      905.14     77.73 o 
 -10   8  13        4.21      -25.25     39.53 o 
  -9   8  13     3675.83     3770.90    165.71 o 
  -8   8  13      234.93      238.67     39.06 o 
  -7   8  13     4203.43     4535.43    227.14 o 
  -6   8  13       23.90       14.44     16.77 o 
  -5   8  13     3635.74     3508.56    109.46 o 
  -4   8  13       40.45       -0.08     28.36 o 
  -3   8  13       38.73       47.41     21.58 o 
  -2   8  13      163.83      201.46     27.00 o 
  -1   8  13     1125.23     1117.61     66.73 o 
   0   8  13       53.19       74.32     18.86 o 
   1   8  13     3951.16     4248.10    128.21 o 
   2   8  13       44.58        5.60     26.11 o 
   3   8  13     2469.62     2799.41    118.90 o 
   4   8  13       21.26      -24.30     24.30 o 
 -11   9  13       88.55      106.27     45.76 o 
 -10   9  13      857.15      858.42     69.13 o 
  -9   9  13      446.52      497.41     43.87 o 
  -8   9  13     2596.26     2589.63    122.94 o 
  -7   9  13      152.79      171.48     54.44 o 
  -6   9  13      506.71      468.99     57.48 o 
  -5   9  13     2424.70     2542.99    133.16 o 
  -4   9  13     1134.36     1183.50     47.82 o 
  -3   9  13     3716.89     3861.82    118.54 o 
  -2   9  13      226.09      181.61     26.15 o 
  -1   9  13     1958.49     2096.39     70.94 o 
   0   9  13      195.39      227.69     26.86 o 
   1   9  13      991.69     1054.58     47.43 o 
   2   9  13     1573.01     1607.29     63.07 o 
   3   9  13       21.02       -9.55     22.25 o 
   4   9  13      287.59      250.98     31.17 o 
 -11  10  13       48.14       67.30     30.85 o 
 -10  10  13      260.75      269.13     51.60 o 
  -9  10  13      220.61      207.66     42.13 o 
  -8  10  13       47.02       52.68     29.51 o 
  -7  10  13       10.35        8.45     24.37 o 
  -6  10  13      518.94      551.66     40.53 o 
  -5  10  13        1.40       -1.32     30.26 o 
  -4  10  13     3909.95     3986.14    117.86 o 
  -3  10  13       20.39       17.69     33.96 o 
  -2  10  13     4767.10     4717.45    137.70 o 
  -1  10  13      110.84       79.15     42.52 o 
   0  10  13     1932.23     1961.00     92.68 o 
   1  10  13       92.00       79.98     28.56 o 
   2  10  13       38.10       34.79     21.22 o 
   3  10  13       39.73       72.42     30.14 o 
   4  10  13      267.02      220.76     51.76 o 
 -11  11  13      312.66      323.18     56.57 o 
 -10  11  13        5.80       29.11     29.98 o 
  -9  11  13        2.54      -25.09     25.09 o 
  -8  11  13     2131.05     2227.24    140.60 o 
  -7  11  13       88.47       82.29     27.15 o 
  -6  11  13     2298.91     2218.49     77.63 o 
  -5  11  13     2433.37     2479.81     86.06 o 
  -4  11  13      710.86      769.59     41.70 o 
  -3  11  13     1299.93     1342.19     56.69 o 
  -2  11  13       80.79       96.04     20.39 o 
  -1  11  13     2141.26     2084.69     75.14 o 
   0  11  13     1417.41     1471.59     85.24 o 
   1  11  13       65.91       69.06     18.50 o 
   2  11  13     2100.76     1994.44    289.88 o 
   3  11  13      305.22      360.57     33.06 o 
 -11  12  13      439.26      366.98     51.68 o 
 -10  12  13      229.10      195.67     54.20 o 
  -9  12  13     3217.51     2957.25    205.21 o 
  -8  12  13      183.12      126.94     27.97 o 
  -7  12  13     1531.66     1481.62     96.26 o 
  -6  12  13       77.95       67.69     35.66 o 
  -5  12  13     2793.76     2809.11     95.63 o 
  -4  12  13      369.78      392.84     34.38 o 
  -3  12  13        0.04        5.96     16.64 o 
  -2  12  13       14.48        3.94     23.89 o 
  -1  12  13      118.18      112.04     28.22 o 
   0  12  13      173.53      241.55     22.29 o 
   1  12  13     1999.07     1985.80     83.21 o 
   2  12  13       10.57      -14.00     32.62 o 
   3  12  13     1701.11     1547.29    275.91 o 
 -10  13  13      494.94      486.44     46.87 o 
  -9  13  13      229.57      145.61     33.63 o 
  -8  13  13     1300.93     1325.81     58.33 o 
  -7  13  13      183.68      145.07     21.46 o 
  -6  13  13      201.02      145.78     23.35 o 
  -5  13  13      973.07      888.22     47.94 o 
  -4  13  13      164.53      133.30     44.42 o 
  -3  13  13     1703.25     1754.82     61.59 o 
  -2  13  13       91.92       56.33     19.19 o
[truncated: 38,603 more chars]
